# Supplementary material for: 2-Bromo-N′-[(Z)-2-bromo­benzyl­idene]-5-methoxy­benzohydrazide
Source: Acta Crystallogr Sect E Struct Rep Online. 2009 Jul 4;65(Pt 8):o1750. doi: 10.1107/S1600536809024921 (PMC2977412; doi:10.1107/S1600536809024921)
Supplement: Supplementary file 2 [file e-65-o1750-Isup2.hkl]

# 
# h,k,l, Fc-squared, Fo-squared, sigma(Fo-squared) and status flag 
# 
data_I
_shelx_title ' 080928a   P2(1)/c      R = 0.04' 
_shelx_refln_list_code          4 
_shelx_F_calc_maximum      432.14 
_exptl_crystal_F_000       808.00 
_reflns_d_resolution_high  0.7689 
 
loop_ 
 _symmetry_equiv_pos_as_xyz 
 'x, y, z' 
 '-x, y+1/2, -z+1/2' 
 '-x, -y, -z' 
 'x, -y-1/2, z-1/2' 
 
_cell_length_a    14.7680 
_cell_length_b    12.7530 
_cell_length_c     8.2270 
_cell_angle_alpha  90.000 
_cell_angle_beta   96.114 
_cell_angle_gamma  90.000 
 
_shelx_F_squared_multiplier     1.000 
 
loop_ 
 _refln_index_h 
 _refln_index_k 
 _refln_index_l 
 _refln_F_squared_calc 
 _refln_F_squared_meas 
 _refln_F_squared_sigma 
 _refln_observed_status 
   2   0   0    21478.79    18802.81   1109.57 o 
   3   0   0     4304.69     4163.40    254.09 o 
   4   0   0    22384.59    23046.33    946.25 o 
   5   0   0     7582.70     8112.47    483.60 o 
   6   0   0      824.67      932.14     63.34 o 
   7   0   0       12.38      -10.44     10.50 o 
   8   0   0        0.09        9.39     25.11 o 
   9   0   0     2499.86     2779.62    135.33 o 
  10   0   0      145.08      183.62     46.56 o 
  11   0   0     4587.65     4653.92    200.59 o 
  12   0   0      958.04     1031.82     68.40 o 
  13   0   0     3436.84     3402.32    177.21 o 
  14   0   0     3629.38     3725.52    171.91 o 
  15   0   0      367.03      377.36     50.98 o 
  16   0   0      138.00      112.04     57.11 o 
  17   0   0      216.24      266.90     70.07 o 
  18   0   0      436.59      348.00     74.30 o 
  19   0   0        0.44      -59.60     59.60 o 
   1   1   0     2944.95     2826.86    157.41 o 
   2   1   0     5333.75     5465.22    212.18 o 
   3   1   0      108.82      113.15      8.53 o 
   4   1   0     9188.43     9751.43    276.55 o 
   5   1   0        7.92       13.49      7.72 o 
   6   1   0     1789.43     1854.55     86.38 o 
   7   1   0      417.25      405.07     27.18 o 
   8   1   0       14.41        8.32     11.90 o 
   9   1   0       67.21       66.78     14.78 o 
  10   1   0      800.27      832.05     46.35 o 
  11   1   0       24.95       67.12     19.89 o 
  12   1   0      462.05      498.79     33.90 o 
  13   1   0      677.55      626.25     38.73 o 
  14   1   0       66.56       55.35     26.15 o 
  15   1   0      823.46      833.10     53.34 o 
  16   1   0       71.92       50.49     34.09 o 
  17   1   0       37.45       21.88     41.62 o 
  18   1   0        0.23       58.10     45.19 o 
  19   1   0        9.52      -11.44     44.40 o 
   0   2   0     3368.31     3173.86    191.97 o 
   1   2   0     1803.38     1675.95     49.75 o 
   2   2   0      522.25      460.08     14.41 o 
   3   2   0     5389.96     5193.07    148.64 o 
   4   2   0      525.84      507.99     22.29 o 
   5   2   0     1819.70     1903.31     59.95 o 
   6   2   0     2101.45     2006.52     66.85 o 
   7   2   0        7.59       -2.93     10.52 o 
   8   2   0     5829.81     6306.11    186.24 o 
   9   2   0      320.75      390.14     24.01 o 
  10   2   0     1300.17     1316.44     51.21 o 
  11   2   0       66.59       47.51     24.49 o 
  12   2   0      480.06      521.24     33.60 o 
  13   2   0       11.48       10.44     22.54 o 
  14   2   0      183.17      152.25     31.70 o 
  15   2   0        5.03        4.32     28.64 o 
  16   2   0        0.99      -11.50     31.44 o 
  17   2   0       17.88      -33.41     33.41 o 
  18   2   0        9.75      -33.79     33.79 o 
   1   3   0    16301.27    14563.04    579.96 o 
   2   3   0      108.93      117.31      8.33 o 
   3   3   0    17860.10    17301.01    634.65 o 
   4   3   0      204.02      212.82     10.40 o 
   5   3   0     7159.70     7277.09    209.83 o 
   6   3   0       25.54       41.48     16.38 o 
   7   3   0    13203.33    14723.00    417.74 o 
   8   3   0      655.57      713.08     31.86 o 
   9   3   0      520.23      523.63     27.54 o 
  10   3   0       30.41       26.57     23.79 o 
  11   3   0     1662.54     1726.84     63.86 o 
  12   3   0      364.58      379.24     46.49 o 
  13   3   0     1048.20     1054.22    113.39 o 
  14   3   0      127.41      165.02     31.71 o 
  15   3   0      645.22      607.60     47.81 o 
  16   3   0      186.13      120.81     37.26 o 
  17   3   0      317.06      298.13     42.98 o 
  18   3   0       99.00       58.94     38.66 o 
   0   4   0    17549.67    15881.55   1502.09 o 
   1   4   0     2031.02     1848.67     69.48 o 
   2   4   0     6788.34     6375.68    182.11 o 
   3   4   0     1645.35     1463.71     51.17 o 
   4   4   0      539.59      547.01     22.39 o 
   5   4   0     2067.85     1960.42     55.01 o 
   6   4   0     1020.78     1024.20     32.44 o 
   7   4   0       38.92       29.05     11.26 o 
   8   4   0     2210.39     2308.90     75.13 o 
   9   4   0     1878.78     1971.42     67.33 o 
  10   4   0      295.59      293.76     22.94 o 
  11   4   0     1081.44     1065.63     56.34 o 
  12   4   0        7.65        5.17     33.51 o 
  13   4   0      743.72      744.25     63.96 o 
  14   4   0       60.62        3.37     43.14 o 
  15   4   0       12.80        1.69     44.63 o 
  16   4   0       41.17       39.51     45.90 o 
  17   4   0        7.96        5.62     39.14 o 
  18   4   0       31.85      -14.36     37.59 o 
   1   5   0        2.58        5.14      9.46 o 
   2   5   0     8427.77     7773.71    267.86 o 
   3   5   0     2262.94     2128.60     66.25 o 
   4   5   0     7281.39     7037.75    202.42 o 
   5   5   0     5858.08     5808.99    168.82 o 
   6   5   0     4798.36     4815.33    127.10 o 
   7   5   0    10107.56    10292.32    295.27 o 
   8   5   0       20.79       51.07     17.04 o 
   9   5   0     3550.82     3577.43    129.54 o 
  10   5   0      122.90      176.96     47.28 o 
  11   5   0      686.85      701.56     43.34 o 
  12   5   0      421.66      459.01     51.75 o 
  13   5   0       12.57      -23.66     35.84 o 
  14   5   0       53.46       37.53     42.67 o 
  15   5   0      180.07      161.78     50.86 o 
  16   5   0       19.28       10.15     49.52 o 
  17   5   0       10.55      -14.02     37.00 o 
  18   5   0       24.29      -18.24     53.46 o 
   0   6   0      925.39      924.58     49.39 o 
   1   6   0      235.24      296.95     17.05 o 
   2   6   0      893.20      810.44     38.91 o 
   3   6   0     4285.46     3867.57    140.45 o 
   4   6   0     5611.19     5208.25    152.88 o 
   5   6   0     4689.15     4471.38    132.92 o 
   6   6   0     9854.31    10006.89    285.96 o 
   7   6   0      317.01      282.66     24.91 o 
   8   6   0     9724.83     9600.65    319.26 o 
   9   6   0       17.10       -7.09     25.10 o 
  10   6   0     4937.03     4807.25    170.57 o 
  11   6   0      100.02      114.55     25.82 o 
  12   6   0      831.62      812.22     49.77 o 
  13   6   0       53.54       61.48     42.36 o 
  14   6   0      175.51      170.40     48.22 o 
  15   6   0        8.27      -30.74     44.29 o 
  16   6   0       74.22      129.96     57.62 o 
  17   6   0      228.18      176.15     59.46 o 
   1   7   0      897.54      768.40     31.93 o 
   2   7   0      293.15      241.35     22.10 o 
   3   7   0      107.23      115.87     18.43 o 
   4   7   0     1448.49     1433.72     50.37 o 
   5   7   0       77.34       63.31     13.12 o 
   6   7   0     1254.06     1260.17     46.60 o 
   7   7   0      567.56      636.65     47.77 o 
   8   7   0      121.05      121.24     29.50 o 
   9   7   0        3.67       -3.17     27.63 o 
  10   7   0      172.28      147.22     36.57 o 
  11   7   0      115.37      138.18     29.34 o 
  12   7   0        4.51      -17.97     25.57 o 
  13   7   0      230.12      239.85     58.13 o 
  14   7   0       16.52       45.76     47.61 o 
  15   7   0       74.84       50.85     50.65 o 
  16   7   0        1.13       50.80    114.02 o 
  17   7   0       20.83      -51.21     55.61 o 
   0   8   0     2232.83     2140.59    102.16 o 
   1   8   0       27.83       42.34     13.03 o 
   2   8   0     1734.30     1697.99     59.93 o 
   3   8   0      303.65      345.51     28.51 o 
   4   8   0     1505.85     1394.55    116.78 o 
   5   8   0       14.25      -14.03     15.69 o 
   6   8   0     2449.01     2458.75     94.63 o 
   7   8   0      179.10      208.93     32.05 o 
   8   8   0      375.90      410.36     34.38 o 
   9   8   0      110.46      112.77     27.65 o 
  10   8   0      269.28      234.10     33.52 o 
  11   8   0        0.55        9.39     27.41 o 
  12   8   0      301.91      356.13     39.98 o 
  13   8   0        0.43        9.29     30.39 o 
  14   8   0      302.89      203.75     53.68 o 
  15   8   0        0.04       -1.97     49.55 o 
  16   8   0      125.05      132.21     97.77 o 
   1   9   0      601.05      592.86     30.82 o 
   2   9   0     1208.37     1252.16     49.31 o 
   3   9   0     1047.90     1040.22     43.21 o 
   4   9   0     1957.66     2052.32    100.74 o 
   5   9   0     2276.12     2172.61     90.90 o 
   6   9   0     4234.98     4192.31    223.32 o 
   7   9   0     3632.34     3656.81    135.01 o 
   8   9   0      434.16      418.83     35.84 o 
   9   9   0     3285.17     3396.23    129.14 o 
  10   9   0      133.47      165.99     31.97 o 
  11   9   0      520.69      536.47     79.28 o 
  12   9   0        0.45       43.10     32.27 o 
  13   9   0      124.15      156.36     37.52 o 
  14   9   0        4.48       18.12     50.55 o 
  15   9   0        5.54       55.77     52.85 o 
  16   9   0        6.27      -55.81     55.81 o 
   0  10   0     2317.57     2131.00    106.80 o 
   1  10   0      253.15      275.14     22.61 o 
   2  10   0     1620.11     1520.61     58.60 o 
   3  10   0     1161.27      978.68     55.99 o 
   4  10   0      221.46      237.59     29.50 o 
   5  10   0      813.96      720.36     45.48 o 
   6  10   0       27.63       35.49     38.21 o 
   7  10   0      150.56      188.84     69.80 o 
   8  10   0      210.38      261.68     63.85 o 
   9  10   0      153.68      187.96     34.17 o 
  10  10   0       76.21      129.78     33.04 o 
  11  10   0       32.15       42.81     33.15 o 
  12  10   0        1.93      -30.64     33.00 o 
  13  10   0       34.47       45.66     37.69 o 
  14  10   0      113.19       44.37     54.12 o 
  15  10   0        0.15      -52.67     52.67 o 
   1  11   0     5204.41     5281.42    194.28 o 
   2  11   0      717.24      646.89     44.38 o 
   3  11   0     1697.19     1770.50     81.58 o 
   4  11   0      643.59      622.65     43.73 o 
   5  11   0       11.70      -10.10     37.64 o 
   6  11   0      160.94      163.14     64.72 o 
   7  11   0       42.91       49.08     43.85 o 
   8  11   0       54.64       52.33     66.47 o 
   9  11   0       15.43       16.02     47.17 o 
  10  11   0      280.79      341.76     43.47 o 
  11  11   0      239.84      259.33     41.87 o 
  12  11   0      522.16      617.23     54.75 o 
  13  11   0      348.46      358.28     47.40 o 
  14  11   0      125.56      152.68     41.61 o 
   0  12   0     2060.76     2383.52    185.73 o 
   1  12   0      339.26      300.67     35.33 o 
   2  12   0     1817.53     1905.80     87.74 o 
   3  12   0      161.03      177.53     32.93 o 
   4  12   0      230.90      249.06     34.28 o 
   5  12   0      204.60      160.17     53.64 o 
   6  12   0       81.91       83.20     48.75 o 
   7  12   0       62.37       82.83     48.32 o 
   8  12   0       15.17       37.80     51.64 o 
   9  12   0      273.52      273.72     61.92 o 
  10  12   0        1.94      -15.48     52.06 o 
  11  12   0      152.38      190.38     59.98 o 
  12  12   0      184.99      202.31     58.10 o 
  13  12   0      149.37      147.81     44.66 o 
   1  13   0      210.15      154.85     42.85 o 
   2  13   0        5.68       16.50     42.67 o 
   3  13   0       82.92      104.06     31.61 o 
   4  13   0        2.46       67.34     45.83 o 
   5  13   0      150.82      152.81     54.61 o 
   6  13   0        9.69       32.56     50.42 o 
   7  13   0       22.77       53.41     59.21 o 
   8  13   0       45.92       95.23     55.51 o 
   9  13   0       28.50       20.23     53.84 o 
  10  13   0       54.33       49.82     56.74 o 
  11  13   0       15.22       -7.00     53.91 o 
   0  14   0      675.81      702.44     94.05 o 
   1  14   0       63.92       85.50     43.38 o 
   2  14   0      513.88      526.68    125.90 o 
   3  14   0       16.33       -3.40     38.38 o 
   4  14   0      635.61      682.26     74.90 o 
   5  14   0        1.63       48.36     54.50 o 
   6  14   0       92.30      116.78     59.33 o 
   7  14   0       18.06        1.31     55.19 o 
   8  14   0       71.95      103.95     63.31 o 
   9  14   0       26.64      109.97     64.14 o 
  10  14   0      152.30      230.64     67.83 o 
   1  15   0      699.33      762.36     71.57 o 
   2  15   0       31.06       63.73     43.90 o 
   3  15   0      147.87      230.51     90.57 o 
   4  15   0      162.78      220.69     99.35 o 
   5  15   0       25.12       -8.86     84.10 o 
   6  15   0       30.79      105.50     70.25 o 
   7  15   0        0.55       23.29     80.88 o 
   8  15   0       17.25      -56.36     56.36 o 
   0  16   0       32.37       98.27     70.38 o 
   1  16   0       41.70      126.52     48.10 o 
   2  16   0        1.92      -38.57     67.50 o 
   3  16   0      187.84      373.53    103.01 o 
   4  16   0       88.58       45.97     84.64 o 
 -18   1   1       39.40      -43.79     75.07 o 
 -17   1   1        2.30       18.53     35.72 o 
 -16   1   1      123.61       56.67     30.77 o 
 -15   1   1      353.51      338.20     35.35 o 
 -14   1   1      233.27      201.11     30.14 o 
 -13   1   1        1.55      -16.00     22.25 o 
 -12   1   1     1782.08     1865.95     69.37 o 
 -11   1   1      194.63      235.43     25.11 o 
 -10   1   1     5984.97     6097.37    159.89 o 
  -9   1   1       15.69       19.06      9.93 o 
  -8   1   1    18466.28    19431.87    441.17 o 
  -7   1   1      852.23      875.89     30.06 o 
  -6   1   1    11362.51    11706.15    298.47 o 
  -5   1   1     3524.13     3575.33     83.47 o 
  -4   1   1    17091.87    17933.42    451.52 o 
  -3   1   1     5206.94     5406.70    138.49 o 
  -2   1   1     6317.60     6729.63    189.22 o 
  -1   1   1    14935.67    14684.71    367.01 o 
   0   1   1     2461.74     2481.62     80.28 o 
   1   1   1     2842.78     2946.27     95.81 o 
   2   1   1     1945.04     2060.17     71.82 o 
   3   1   1    37876.37    41672.94   1154.16 o 
   4   1   1     5777.04     5963.61    171.65 o 
   5   1   1     3969.34     4132.20    121.73 o 
   6   1   1     7328.25     7740.01    223.63 o 
   7   1   1      644.09      604.52     29.09 o 
   8   1   1     4310.51     4614.47    204.73 o 
   9   1   1        0.72      -14.18     14.18 o 
  10   1   1     4891.51     5387.67    189.34 o 
  11   1   1       78.89       61.51     20.31 o 
  12   1   1      723.28      829.38     50.59 o 
  13   1   1       60.75       33.29     28.25 o 
  14   1   1      148.10      144.84     56.54 o 
  15   1   1        9.29       -1.89     30.76 o 
  16   1   1       74.89       60.44     41.71 o 
  17   1   1      104.02       54.15     43.35 o 
  18   1   1      125.48       45.14     68.53 o 
 -19   2   1       28.17       18.16     85.06 o 
 -18   2   1      136.92       85.02     50.61 o 
 -17   2   1        8.15       -5.46     47.47 o 
 -16   2   1      232.94      144.51     37.03 o 
 -15   2   1      471.85      433.66     42.79 o 
 -14   2   1      192.96      191.33     29.32 o 
 -13   2   1      109.46       82.32     24.87 o 
 -12   2   1      585.48      588.87     35.40 o 
 -11   2   1     2226.46     2374.78     83.95 o 
 -10   2   1      658.97      630.47     41.29 o 
  -9   2   1     6879.41     7025.68    206.93 o 
  -8   2   1      365.14      407.51     19.18 o 
  -7   2   1     7918.47     7920.13    181.15 o 
  -6   2   1     4024.94     4104.21    108.85 o 
  -5   2   1     7470.01     7641.15    196.35 o 
  -4   2   1     6728.51     6611.60    170.10 o 
  -3   2   1      768.84      762.53     23.27 o 
  -2   2   1     4198.01     4302.37    111.00 o 
  -1   2   1     1117.30     1116.83     42.93 o 
   0   2   1      581.53      544.98     21.20 o 
   1   2   1     8312.68     8096.60    258.52 o 
   2   2   1      651.27      716.64     26.86 o 
   3   2   1    21552.52    22288.54    619.22 o 
   4   2   1     2472.30     2394.82     76.46 o 
   5   2   1    12059.81    12594.60    356.28 o 
   6   2   1     1083.97     1096.39     40.25 o 
   7   2   1    15720.70    17116.82    713.12 o 
   8   2   1        9.47        3.01     15.12 o 
   9   2   1     6496.55     6984.93    384.39 o 
  10   2   1        2.50       11.25     16.37 o 
  11   2   1     1754.04     1664.93     74.12 o 
  12   2   1      151.67      231.44     43.55 o 
  13   2   1      246.01      218.50     56.52 o 
  14   2   1        0.57       18.18     40.07 o 
  15   2   1        9.66      -29.14     29.14 o 
  16   2   1      153.31      112.87     36.34 o 
  17   2   1      112.58       69.21     42.97 o 
  18   2   1      217.04      141.00     47.65 o 
 -18   3   1      215.49      170.03     97.76 o 
 -17   3   1      120.31      -13.20     46.30 o 
 -16   3   1      480.51      460.22     45.32 o 
 -15   3   1      194.77      191.77     36.11 o 
 -14   3   1     1016.25     1043.80     62.82 o 
 -13   3   1      544.95      548.59     35.68 o 
 -12   3   1      497.02      426.23     38.74 o 
 -11   3   1     1022.02      984.06     43.95 o 
 -10   3   1      785.98      802.62     44.81 o 
  -9   3   1      553.90      583.14     44.06 o 
  -8   3   1     2278.15     2316.71     57.85 o 
  -7   3   1      286.57      270.67     14.91 o 
  -6   3   1    10429.75    11179.90    286.40 o 
  -5   3   1    13642.42    14304.39    364.43 o 
  -4   3   1      193.36      176.04     10.08 o 
  -3   3   1    11955.91    11840.14    309.29 o 
  -2   3   1     1921.25     1885.64     72.34 o 
  -1   3   1      335.47      338.99     33.35 o 
   0   3   1    20811.56    17437.12    849.55 o 
   1   3   1     6520.37     6433.12    251.35 o 
   2   3   1    18717.73    18506.83    515.90 o 
   3   3   1     6574.72     6446.85    184.38 o 
   4   3   1      621.15      685.46     25.67 o 
   5   3   1    11325.90    11172.66    333.05 o 
   6   3   1       20.59       25.52      9.66 o 
   7   3   1     2953.29     2965.31    114.80 o 
   8   3   1     1934.48     2139.15    129.17 o 
   9   3   1      440.68      482.91     32.48 o 
  10   3   1        2.93      -18.68     18.92 o 
  11   3   1      934.23      977.26     80.28 o 
  12   3   1       88.93      100.89     35.65 o 
  13   3   1      440.60      452.22     52.52 o 
  14   3   1      486.20      519.55     71.50 o 
  15   3   1       91.71       78.14     36.95 o 
  16   3   1      214.46      163.35     37.82 o 
  17   3   1       90.42       14.42     38.69 o 
  18   3   1        3.04       73.13     46.54 o 
 -18   4   1        0.33       18.04     53.87 o 
 -17   4   1      227.25      203.82     57.34 o 
 -16   4   1       43.19       64.42     46.58 o 
 -15   4   1      485.38      418.87     53.95 o 
 -14   4   1      414.34      435.99     60.00 o 
 -13   4   1     1902.90     1841.62    122.36 o 
 -12   4   1      942.46     1006.41     56.54 o 
 -11   4   1      939.46      967.14     44.19 o 
 -10   4   1      742.67      782.36     39.76 o 
  -9   4   1      475.68      505.70     39.96 o 
  -8   4   1     2192.94     2340.65     80.30 o 
  -7   4   1      405.14      342.15     26.75 o 
  -6   4   1        3.56        0.63      7.55 o 
  -5   4   1     7776.10     8287.85    214.06 o 
  -4   4   1     5283.94     5559.86    162.12 o 
  -3   4   1    13552.30    13487.15    380.31 o 
  -2   4   1     1720.04     1719.50     73.44 o 
  -1   4   1    18014.29    15955.37    539.76 o 
   0   4   1      261.43      257.75     19.55 o 
   1   4   1    45777.42    39593.84   1323.72 o 
   2   4   1       13.71       19.18      6.96 o 
   3   4   1     4121.86     3820.26    112.81 o 
   4   4   1     1704.41     1607.40     57.10 o 
   5   4   1     1255.99     1138.88     51.72 o 
   6   4   1      521.10      484.41     22.91 o 
   7   4   1      603.93      591.47     42.00 o 
   8   4   1     1281.63     1412.50    111.21 o 
   9   4   1       11.60       10.27     18.71 o 
  10   4   1     1629.73     1760.96    103.84 o 
  11   4   1      659.42      683.19     85.72 o 
  12   4   1      212.35      155.46     37.70 o 
  13   4   1      856.32      803.98     75.84 o 
  14   4   1       93.75      135.86     45.38 o 
  15   4   1      711.01      654.61     83.31 o 
  16   4   1        1.55       59.82     34.29 o 
  17   4   1      194.18      112.68     39.12 o 
  18   4   1       55.65      -25.56     38.40 o 
 -18   5   1       49.48      -17.73     77.46 o 
 -17   5   1       22.23      -47.38     47.38 o 
 -16   5   1      275.97      186.54     53.99 o 
 -15   5   1      223.54      223.46     53.68 o 
 -14   5   1      489.06      415.46     54.61 o 
 -13   5   1      207.84      228.14     45.10 o 
 -12   5   1      600.24      608.06     41.37 o 
 -11   5   1      355.18      350.25     32.72 o 
 -10   5   1      550.69      532.28     30.78 o 
  -9   5   1     1017.21      998.80     42.60 o 
  -8   5   1     1955.54     2100.76     76.34 o 
  -7   5   1      202.07      240.01     15.28 o 
  -6   5   1      700.29      699.05     26.32 o 
  -5   5   1      293.18      368.79     20.62 o 
  -4   5   1     3176.71     3180.69    120.60 o 
  -3   5   1      689.82      718.01     37.89 o 
  -2   5   1     6305.29     5719.08    202.43 o 
  -1   5   1      292.65      300.99     23.25 o 
   0   5   1     4443.14     4357.13    250.45 o 
   1   5   1       98.13      126.65     15.23 o 
   2   5   1     4523.46     4340.56    125.94 o 
   3   5   1       35.56       42.98      7.10 o 
   4   5   1     4084.84     3839.03    127.83 o 
   5   5   1      119.07       99.88     14.63 o 
   6   5   1     1817.44     1799.47     58.77 o 
   7   5   1      183.77      187.80     22.08 o 
   8   5   1      697.45      741.51     48.98 o 
   9   5   1        3.00       18.76     20.08 o 
  10   5   1      982.78      979.14     52.26 o 
  11   5   1      383.43      374.02     35.12 o 
  12   5   1       75.39       88.85     39.68 o 
  13   5   1      125.22       76.59     64.10 o 
  14   5   1       73.78       42.51     45.00 o 
  15   5   1       70.58       17.60     46.79 o 
  16   5   1       64.75       94.70     52.56 o 
  17   5   1       75.29       91.06     44.18 o 
 -17   6   1       96.03       47.46     58.23 o 
 -16   6   1       15.88       37.36     50.60 o 
 -15   6   1      237.15      223.98     54.61 o 
 -14   6   1       57.64       35.60     70.08 o 
 -13   6   1      298.30      362.69     63.93 o 
 -12   6   1      778.82      821.58    123.27 o 
 -11   6   1      165.19      186.60     28.94 o 
 -10   6   1       51.38       54.22     33.55 o 
  -9   6   1        3.03       -2.76     15.49 o 
  -8   6   1       18.19       13.11     13.75 o 
  -7   6   1      284.79      351.31     48.86 o 
  -6   6   1      536.53      525.66     45.65 o 
  -5   6   1     1367.60     1403.34     61.23 o 
  -4   6   1     2646.07     2631.91    102.49 o 
  -3   6   1     2205.88     2208.61     88.50 o 
  -2   6   1      137.17      114.94     23.52 o 
  -1   6   1     5839.94     5615.09    200.20 o 
   0   6   1     2195.45     2323.00     90.87 o 
   1   6   1     8018.31     8323.56    286.44 o 
   2   6   1     1279.35     1229.64     40.69 o 
   3   6   1     1538.88     1393.32     41.84 o 
   4   6   1        7.40       -0.77      9.44 o 
   5   6   1       94.63       99.88     15.08 o 
   6   6   1      496.03      486.06     24.47 o 
   7   6   1        0.89       -6.67     16.59 o 
   8   6   1       57.72       53.10     21.17 o 
   9   6   1      173.52      184.32     27.32 o 
  10   6   1      110.06      103.85     25.53 o 
  11   6   1        3.85      -21.23     23.20 o 
  12   6   1       28.09       60.73     27.64 o 
  13   6   1       66.99      101.00     43.91 o 
  14   6   1      108.33       10.56    107.46 o 
  15   6   1      113.23      123.74     70.96 o 
  16   6   1        0.88       27.14     65.50 o 
  17   6   1       50.24      -44.80     54.46 o 
 -17   7   1       23.62       78.35     66.72 o 
 -16   7   1      685.95      611.88    107.14 o 
 -15   7   1      172.37      170.29     52.56 o 
 -14   7   1      969.65     1065.66     80.28 o 
 -13   7   1      279.30      263.20     81.33 o 
 -12   7   1      322.01      337.35     40.69 o 
 -11   7   1      694.07      804.08     67.50 o 
 -10   7   1      117.30      104.98     26.53 o 
  -9   7   1       61.58       88.62     25.07 o 
  -8   7   1      183.17      198.18     26.30 o 
  -7   7   1      235.68      297.56     57.81 o 
  -6   7   1     1014.94     1059.47     78.96 o 
  -5   7   1     2692.37     2653.57    156.60 o 
  -4   7   1     2401.71     2604.07    116.67 o 
  -3   7   1     1030.09     1024.10     52.06 o 
  -2   7   1    11002.64    10756.28    372.44 o 
  -1   7   1      197.03      269.71     25.53 o 
   0   7   1     9977.37     9090.13    316.39 o 
   1   7   1     1151.05     1129.52     43.70 o 
   2   7   1     6511.00     5970.72    182.53 o 
   3   7   1     3814.01     3624.83     98.81 o 
   4   7   1     5762.11     5220.88    167.77 o 
   5   7   1     1143.99      991.48     82.30 o 
   6   7   1      754.73      794.82     41.94 o 
   7   7   1      195.27      190.31     24.33 o 
   8   7   1      583.83      635.56     40.07 o 
   9   7   1     1301.84     1349.91    139.94 o 
  10   7   1      117.98      119.98     27.70 o 
  11   7   1      224.59      244.70     33.64 o 
  12   7   1      539.44      585.81     49.86 o 
  13   7   1      354.98      321.21     71.20 o 
  14   7   1      417.38      419.82     61.18 o 
  15   7   1       56.20        6.51     51.19 o 
  16   7   1      296.31      268.52     64.06 o 
  17   7   1       33.96      -56.65     76.89 o 
 -16   8   1        1.07      -45.78     55.99 o 
 -15   8   1      276.98      392.58    113.56 o 
 -14   8   1      461.20      454.77     61.92 o 
 -13   8   1      269.43      287.73     38.45 o 
 -12   8   1     1121.67     1172.54     74.76 o 
 -11   8   1       79.63       99.71     31.04 o 
 -10   8   1     1244.71     1276.78     86.40 o 
  -9   8   1        8.58        0.13     23.65 o 
  -8   8   1     1303.98     1353.94    119.00 o 
  -7   8   1      709.19      769.88     74.18 o 
  -6   8   1      698.34      731.12     43.49 o 
  -5   8   1       21.56       -8.50     19.77 o 
  -4   8   1     2968.37     2961.86    115.90 o 
  -3   8   1     4280.11     4136.52    155.32 o 
  -2   8   1     1888.98     2080.82     87.41 o 
  -1   8   1    11007.08    10884.52    377.70 o 
   0   8   1        6.78       29.55     13.75 o 
   1   8   1     8115.40     7856.92    238.15 o 
   2   8   1      137.41       98.35     22.14 o 
   3   8   1     2918.33     2676.94    104.29 o 
   4   8   1     1708.07     1531.24     66.90 o 
   5   8   1       98.66       87.48     15.16 o 
   6   8   1      305.98      258.28     26.12 o 
   7   8   1      625.06      611.26     39.23 o 
   8   8   1       97.93      117.37     33.30 o 
   9   8   1      629.17      568.84     47.17 o 
  10   8   1     1417.32     1413.47    101.75 o 
  11   8   1      169.86      221.46     33.78 o 
  12   8   1      387.32      394.02     73.00 o 
  13   8   1      200.30      207.56     51.67 o 
  14   8   1      148.07      171.09     53.49 o 
  15   8   1      121.32      136.31     59.45 o 
  16   8   1       13.15      -39.21     55.24 o 
 -16   9   1        2.95        9.38     56.07 o 
 -15   9   1       10.21      139.08     55.94 o 
 -14   9   1        0.28       -8.32     49.65 o 
 -13   9   1      163.37      127.41     35.23 o 
 -12   9   1       81.57       26.79     31.42 o 
 -11   9   1      515.83      552.10     45.98 o 
 -10   9   1      642.34      752.17     49.74 o 
  -9   9   1       29.94       49.65     26.05 o 
  -8   9   1     2587.53     2882.24    151.77 o 
  -7   9   1      204.39      316.25     97.43 o 
  -6   9   1     3897.73     4547.36    289.69 o 
  -5   9   1     1882.86     2133.44    150.09 o 
  -4   9   1     2440.95     2768.97    213.48 o 
  -3   9   1      979.88      965.41     53.78 o 
  -2   9   1      187.21      230.45     28.84 o 
  -1   9   1      336.28      359.20     24.58 o 
   0   9   1      100.52       87.62     17.17 o 
   1   9   1      166.67      159.22     29.76 o 
   2   9   1        1.02        5.07     16.82 o 
   3   9   1     1104.47     1007.34     50.70 o 
   4   9   1      980.82      907.36     48.06 o 
   5   9   1      659.79      680.14     38.11 o 
   6   9   1     2650.94     2540.43     98.77 o 
   7   9   1      566.10      511.44     39.91 o 
   8   9   1     1515.77     1528.60     95.13 o 
   9   9   1        9.64       16.26     26.35 o 
  10   9   1      498.78      527.27     43.73 o 
  11   9   1      119.03      119.06     43.22 o 
  12   9   1       90.06      128.81     40.84 o 
  13   9   1      131.74      192.40     39.00 o 
  14   9   1       20.92      -34.73     48.51 o 
  15   9   1       19.16      -17.33     55.98 o 
 -15  10   1       47.64        2.23     55.98 o 
 -14  10   1      145.73      121.00     40.48 o 
 -13  10   1       79.18       78.62     35.37 o 
 -12  10   1        8.46       -5.03     41.61 o 
 -11  10   1      216.54      310.88     40.03 o 
 -10  10   1       24.80       32.29     31.85 o 
  -9  10   1     2725.55     2954.24    215.42 o 
  -8  10   1        0.07       61.93     42.28 o 
  -7  10   1     1025.50     1272.16     91.14 o 
  -6  10   1      146.50      208.18     47.44 o 
  -5  10   1      374.71      410.03     36.98 o 
  -4  10   1      303.35      381.45     36.08 o 
  -3  10   1     3065.28     2930.38    128.04 o 
  -2  10   1       83.53      115.58     19.36 o 
  -1  10   1      919.99      937.54     49.00 o 
   0  10   1       10.38        1.75     16.40 o 
   1  10   1      907.31      845.37     46.95 o 
   2  10   1      391.83      344.54     61.76 o 
   3  10   1     1124.56     1055.19     54.90 o 
   4  10   1      201.49      176.00     26.53 o 
   5  10   1     2118.72     1984.58    218.43 o 
   6  10   1       96.59      127.51     40.87 o 
   7  10   1      296.00      298.43     32.77 o 
   8  10   1      173.08      154.87     30.90 o 
   9  10   1      537.99      494.67     42.75 o 
  10  10   1       20.84       29.97     30.57 o 
  11  10   1      913.55      851.46     56.42 o 
  12  10   1       41.96       72.74     35.25 o 
  13  10   1       11.53        1.22     44.48 o 
  14  10   1       18.20      -12.07     48.38 o 
 -14  11   1        5.00       21.87     40.24 o 
 -13  11   1       54.82       30.21     49.67 o 
 -12  11   1       11.73       -8.26     44.71 o 
 -11  11   1       93.62      113.70     50.13 o 
 -10  11   1        0.14      -42.80     42.80 o 
  -9  11   1       38.43       -9.44     45.04 o 
  -8  11   1        0.01       38.79     46.49 o 
  -7  11   1      136.79      141.21     47.31 o 
  -6  11   1      222.09      264.21     53.65 o 
  -5  11   1       28.66       23.41     27.21 o 
  -4  11   1      400.79      440.76     40.00 o 
  -3  11   1      167.56      237.52     33.82 o 
  -2  11   1      495.69      466.33     69.78 o 
  -1  11   1      139.12      130.90     22.26 o 
   0  11   1      411.81      397.91     35.98 o 
   1  11   1       49.45      -13.38     21.11 o 
   2  11   1      177.52      193.41     29.80 o 
   3  11   1        2.45      -17.12     21.47 o 
   4  11   1      180.47      185.05     29.06 o 
   5  11   1       43.44       22.38     34.66 o 
   6  11   1       97.90       57.83     43.34 o 
   7  11   1       28.85       58.17     44.29 o 
   8  11   1       27.00       24.00     28.15 o 
   9  11   1      262.72      299.48     37.92 o 
  10  11   1        7.90       19.95     32.88 o 
  11  11   1        3.12        6.93     41.16 o 
  12  11   1       38.50       12.84     36.30 o 
  13  11   1       98.44       79.95     45.06 o 
 -13  12   1        9.76       19.32     52.86 o 
 -12  12   1      152.21      116.61     55.06 o 
 -11  12   1      435.79      524.68     70.72 o 
 -10  12   1       88.45       94.94     88.38 o 
  -9  12   1     1356.70     1515.38    108.23 o 
  -8  12   1        1.45       23.15     50.14 o 
  -7  12   1     1256.32     1698.09    120.84 o 
  -6  12   1      252.21      349.07     62.28 o 
  -5  12   1      663.93      674.82    129.69 o 
  -4  12   1      689.93      887.09    198.00 o 
  -3  12   1      258.22      272.02     43.62 o 
  -2  12   1      763.52      676.84     64.09 o 
  -1  12   1       30.68       14.14     23.47 o 
   0  12   1       85.27       89.64     46.57 o 
   1  12   1        0.53       -4.19     23.46 o 
   2  12   1      542.63      531.59     71.16 o 
   3  12   1      238.47      243.06     32.55 o 
   4  12   1      586.69      559.62     59.46 o 
   5  12   1      792.42      747.67     69.60 o 
   6  12   1      198.05      235.20     53.03 o 
   7  12   1     1018.73     1173.32    155.09 o 
   8  12   1       14.51      -26.13     46.90 o 
   9  12   1      536.68      636.73    103.45 o 
  10  12   1       56.80       75.32     51.88 o 
  11  12   1      538.24      537.12     53.03 o 
  12  12   1       23.35       36.07     38.86 o 
 -11  13   1        6.58       59.78     56.04 o 
 -10  13   1      353.13      514.22     74.97 o 
  -9  13   1        0.05       24.97     58.25 o 
  -8  13   1     1101.41     1374.12    107.05 o 
  -7  13   1       77.56      149.32     70.00 o 
  -6  13   1      947.69     1164.75     95.52 o 
  -5  13   1      731.35      952.87    149.83 o 
  -4  13   1      421.35      513.60     82.71 o 
  -3  13   1      518.20      580.89     59.15 o 
  -2  13   1      129.92      141.62     77.44 o 
  -1  13   1       33.56       64.34     39.24 o 
   0  13   1       65.56       41.57     38.93 o 
   1  13   1       91.00       87.25     29.02 o 
   2  13   1        4.32       -1.19     27.27 o 
   3  13   1      388.43      474.15     43.70 o 
   4  13   1      760.17      762.70     70.89 o 
   5  13   1      412.83      495.90     64.51 o 
   6  13   1      716.58      794.28     79.23 o 
   7  13   1      150.98      165.11     54.46 o 
   8  13   1      578.96      792.26     89.62 o 
   9  13   1        9.22        9.10     51.95 o 
  10  13   1      278.51      319.07     88.56 o 
  11  13   1       32.95      -14.28     53.33 o 
 -10  14   1       22.62       17.27     59.95 o 
  -9  14   1      167.51      243.04     67.94 o 
  -8  14   1        3.91      -43.56     56.78 o 
  -7  14   1      242.53      440.67     74.61 o 
  -6  14   1      136.26      270.74     66.93 o 
  -5  14   1      119.49      233.96     94.47 o 
  -4  14   1      291.58      480.74    102.53 o 
  -3  14   1        1.00       63.36     40.90 o 
  -2  14   1      158.46      197.67     46.53 o 
  -1  14   1      208.46      160.02     68.25 o 
   0  14   1        3.73      -24.50     77.45 o 
   1  14   1       52.78       73.46     44.92 o 
   2  14   1      210.32      203.67     38.00 o 
   3  14   1       40.01       77.75     45.14 o 
   4  14   1      234.59      327.78     57.37 o 
   5  14   1       47.53       44.96     80.15 o 
   6  14   1      107.98      260.74     61.88 o 
   7  14   1      133.34       65.55    139.76 o 
   8  14   1       17.31      -52.58     52.58 o 
   9  14   1       98.71      188.40     62.01 o 
  -8  15   1       47.32       -1.94     62.11 o 
  -7  15   1       11.31      122.58    101.82 o 
  -6  15   1       76.59       77.34     91.33 o 
  -5  15   1       21.97       91.92     88.36 o 
  -4  15   1       40.72       10.43     75.59 o 
  -3  15   1       77.98       17.47     75.34 o 
  -2  15   1      453.90      553.32     93.45 o 
  -1  15   1       68.99      101.59     46.47 o 
   0  15   1      583.92      815.27     74.00 o 
   1  15   1        0.44      -29.32     43.43 o 
   2  15   1      398.35      450.82     65.72 o 
   3  15   1       66.73       39.10     79.33 o 
   4  15   1      247.14      211.23     58.38 o 
   5  15   1       19.83       44.56     55.78 o 
   6  15   1       10.76      -33.30     52.92 o 
   7  15   1        0.01      -12.72     59.08 o 
  -4  16   1        1.92      126.14     93.22 o 
  -3  16   1       34.79      154.48     92.88 o 
  -2  16   1       20.94       44.89     48.40 o 
  -1  16   1      104.99       72.79     49.47 o 
   0  16   1        1.97      -14.04     44.89 o 
   1  16   1       57.45       94.28     46.26 o 
   2  16   1        4.70      -17.20     72.89 o 
   3  16   1      107.55      109.67     89.16 o 
   4  16   1       16.87       90.53     92.61 o 
 -18   0   2      456.77      343.24    104.93 o 
 -17   0   2        0.16      -78.10     78.10 o 
 -16   0   2     2017.91     2051.85    184.91 o 
 -15   0   2       30.85      -33.28     68.55 o 
 -14   0   2      595.91      500.06     60.92 o 
 -13   0   2     3492.34     3463.17    211.62 o 
 -12   0   2    10454.31     9921.05    401.38 o 
 -11   0   2     7720.55     7394.93    303.66 o 
 -10   0   2      938.85      773.48     41.64 o 
  -9   0   2     1823.55     1743.01     68.90 o 
  -8   0   2      137.07      167.08     18.12 o 
  -7   0   2        8.76        8.48     11.22 o 
  -6   0   2     1608.32     1748.64     52.80 o 
  -5   0   2     9853.77    10743.95    289.09 o 
  -4   0   2     6000.04     6167.55    199.16 o 
  -3   0   2    19403.85    20176.09    828.71 o 
  -2   0   2    35658.23    35248.07   1442.80 o 
  -1   0   2     5025.43     5308.82    222.06 o 
   0   0   2    19489.52    19887.62    817.68 o 
   1   0   2      275.01      310.12     30.79 o 
   2   0   2   186744.00   207342.81  11825.26 o 
   3   0   2      945.59      992.28     68.90 o 
   4   0   2      247.36      314.05     23.86 o 
   5   0   2     2266.73     2516.74    110.38 o 
   6   0   2      746.07      735.83     42.10 o 
   7   0   2     1091.71     1136.22     59.15 o 
   8   0   2       32.28       27.18     15.04 o 
   9   0   2      156.79      234.04     31.85 o 
  10   0   2      354.66      437.28     41.63 o 
  11   0   2      366.01      339.22    110.09 o 
  12   0   2      849.38      982.42    111.57 o 
  13   0   2      769.26      782.95     85.23 o 
  14   0   2      745.34      832.83     90.87 o 
  15   0   2      279.19      133.23     64.01 o 
  16   0   2      760.65      561.05     83.97 o 
  17   0   2        0.21        1.30     62.12 o 
  18   0   2       32.01       38.05     62.99 o 
 -19   1   2       16.32       11.12     92.87 o 
 -18   1   2        0.98      -22.15     87.22 o 
 -17   1   2      237.11      186.60     61.06 o 
 -16   1   2       22.45      -48.43     48.43 o 
 -15   1   2      348.16      247.96     59.89 o 
 -14   1   2      370.43      355.45     52.61 o 
 -13   1   2      642.85      572.42     46.41 o 
 -12   1   2      704.42      683.61     38.90 o 
 -11   1   2       35.44       41.85     20.25 o 
 -10   1   2      650.22      632.67     29.23 o 
  -9   1   2     1608.78     1667.94     46.90 o 
  -8   1   2      292.92      302.82     13.73 o 
  -7   1   2      987.61     1023.65     27.15 o 
  -6   1   2     1252.25     1324.35     35.40 o 
  -5   1   2      103.48      131.02      7.98 o 
  -4   1   2     1549.30     1504.95     40.93 o 
  -3   1   2     5852.65     5771.14    146.84 o 
  -2   1   2      998.15     1027.87     29.76 o 
  -1   1   2     7724.61     7899.40    231.46 o 
   0   1   2      672.32      604.95     20.22 o 
   1   1   2     7954.31     8755.30    280.20 o 
   2   1   2    12233.64    13764.95    439.27 o 
   3   1   2     3858.01     4162.45    176.44 o 
   4   1   2     2340.24     2650.33     71.33 o 
   5   1   2       10.80       13.81      7.55 o 
   6   1   2      419.15      421.40     19.02 o 
   7   1   2       66.79       79.55     11.27 o 
   8   1   2      389.80      482.56     27.58 o 
   9   1   2       11.21       -6.22     15.47 o 
  10   1   2     1153.78     1185.69     58.40 o 
  11   1   2       22.09       11.49     22.89 o 
  12   1   2      568.97      563.25     60.67 o 
  13   1   2      101.46      134.11     31.40 o 
  14   1   2      108.79      100.78     39.52 o 
  15   1   2      189.80      219.47     46.18 o 
  16   1   2        0.35       20.84     39.24 o 
  17   1   2       68.35       36.33     61.96 o 
  18   1   2        9.17      -41.87    155.29 o 
 -18   2   2       21.39      -81.32     81.32 o 
 -17   2   2       51.23       86.28     87.15 o 
 -16   2   2        8.49      -50.76     50.76 o 
 -15   2   2       19.94      -35.06     35.06 o 
 -14   2   2        2.62        4.53     32.94 o 
 -13   2   2      252.97      275.91     30.85 o 
 -12   2   2      412.84      464.25     33.19 o 
 -11   2   2       27.13        3.42     15.41 o 
 -10   2   2     1313.02     1335.38     45.40 o 
  -9   2   2      239.48      245.58     14.68 o 
  -8   2   2     2829.66     2669.18     66.26 o 
  -7   2   2      333.74      448.79     19.84 o 
  -6   2   2     4757.11     4839.00    127.46 o 
  -5   2   2     1378.16     1388.65     40.58 o 
  -4   2   2     1555.33     1538.29     43.47 o 
  -3   2   2     3843.05     4133.79    144.62 o 
  -2   2   2      556.43      601.57     20.09 o 
  -1   2   2     2535.23     2674.81     68.25 o 
   0   2   2      279.02      256.95     10.99 o 
   1   2   2      444.02      435.47     14.44 o 
   2   2   2     4630.32     4967.54    152.80 o 
   3   2   2      780.68      848.21     28.73 o 
   4   2   2      731.63      754.00     30.67 o 
   5   2   2     2506.02     2650.01     72.14 o 
   6   2   2      589.15      586.10     37.97 o 
   7   2   2      248.73      269.00     25.24 o 
   8   2   2     1049.91     1098.82     44.15 o 
   9   2   2       15.55       -5.32     20.40 o 
  10   2   2     1692.04     1759.21    131.45 o 
  11   2   2        6.59       -3.18     30.20 o 
  12   2   2      114.80      136.38     37.41 o 
  13   2   2       21.63       54.32     28.52 o 
  14   2   2       63.89       82.78     31.72 o 
  15   2   2       23.93      -32.55     37.97 o 
  16   2   2       46.44       74.18     53.35 o 
  17   2   2        1.80        5.62     61.33 o 
  18   2   2        1.35      -16.69     45.27 o 
 -18   3   2       39.88       -6.00     81.67 o 
 -17   3   2      406.85      416.45     98.57 o 
 -16   3   2      194.35       99.11     79.89 o 
 -15   3   2      856.58      836.42     60.42 o 
 -14   3   2      414.52      410.10     49.16 o 
 -13   3   2     1187.43     1167.04     63.48 o 
 -12   3   2      312.58      328.76     40.92 o 
 -11   3   2     1023.28     1088.49     48.76 o 
 -10   3   2      612.85      548.93     31.27 o 
  -9   3   2     2607.69     2637.81     86.17 o 
  -8   3   2       34.35       59.58     11.18 o 
  -7   3   2     1061.11      905.49     31.31 o 
  -6   3   2     1155.34     1327.02     40.71 o 
  -5   3   2    26787.59    28001.88    702.66 o 
  -4   3   2       22.08       32.01      6.82 o 
  -3   3   2    11478.62    11693.47    344.62 o 
  -2   3   2       52.01      120.11     26.98 o 
  -1   3   2    18331.29    17617.79    592.31 o 
   0   3   2        0.58       13.08      4.85 o 
   1   3   2    17227.18    17574.38    490.99 o 
   2   3   2      130.62      139.91     11.70 o 
   3   3   2     8786.69     8663.47    280.79 o 
   4   3   2       39.01       45.35      9.43 o 
   5   3   2    10958.71    11589.39    296.68 o 
   6   3   2      476.27      523.52     33.58 o 
   7   3   2     3238.05     3334.87    113.52 o 
   8   3   2      361.45      367.03     29.47 o 
   9   3   2     3643.42     3375.11    149.56 o 
  10   3   2      514.00      541.01     43.19 o 
  11   3   2      250.18      333.03     44.34 o 
  12   3   2       51.12      -14.55     49.75 o 
  13   3   2      486.89      502.27     55.17 o 
  14   3   2      121.81      107.55     45.17 o 
  15   3   2      273.62      284.19     40.36 o 
  16   3   2       30.67       23.26     35.44 o 
  17   3   2       90.60       33.37     69.43 o 
  18   3   2       62.03       56.21     53.05 o 
 -18   4   2       29.43       99.13     96.01 o 
 -17   4   2        0.42      -36.57     76.45 o 
 -16   4   2      153.45       79.97     79.53 o 
 -15   4   2      116.41       91.52     48.80 o 
 -14   4   2      267.43      263.48     49.77 o 
 -13   4   2      631.50      676.01     48.62 o 
 -12   4   2      111.85      110.37     23.68 o 
 -11   4   2     1456.43     1450.87     58.86 o 
 -10   4   2      194.55      274.44     38.54 o 
  -9   4   2      296.01      285.82     22.76 o 
  -8   4   2      684.51      737.79     28.79 o 
  -7   4   2       13.18        4.20      9.38 o 
  -6   4   2     1668.86     1873.00     55.28 o 
  -5   4   2     3484.63     3356.40     91.79 o 
  -4   4   2        3.57       17.11     12.65 o 
  -3   4   2     7353.98     7039.86    245.04 o 
  -2   4   2     2090.11     1898.58     74.35 o 
  -1   4   2      539.23      587.29     35.06 o 
   0   4   2     4444.49     4261.60    124.17 o 
   1   4   2      217.95      242.58     12.55 o 
   2   4   2     1466.69     1409.32     53.33 o 
   3   4   2     2958.91     2829.51     85.99 o 
   4   4   2      399.29      426.94     20.79 o 
   5   4   2     1936.27     1859.90     60.12 o 
   6   4   2      533.36      613.80     27.91 o 
   7   4   2      407.78      380.97     43.99 o 
   8   4   2      902.84      914.72     56.57 o 
   9   4   2        2.90       -4.39     25.30 o 
  10   4   2      203.33      192.78     28.70 o 
  11   4   2      613.10      591.44     54.28 o 
  12   4   2       16.42      -20.16     34.77 o 
  13   4   2       78.63       45.41     40.74 o 
  14   4   2       48.61       77.00     44.10 o 
  15   4   2       19.91       89.33     46.47 o 
  16   4   2       27.45        5.53     33.23 o 
  17   4   2       23.50       34.12     59.76 o 
 -18   5   2      143.53       18.95     88.65 o 
 -17   5   2        2.13      117.19     85.57 o 
 -16   5   2        7.20       -3.44     49.51 o 
 -15   5   2        2.19      -38.42     44.88 o 
 -14   5   2        4.19       51.83     44.31 o 
 -13   5   2        3.45       71.60     52.26 o 
 -12   5   2      467.07      492.87     33.74 o 
 -11   5   2     1920.01     2087.07    137.48 o 
 -10   5   2      580.82      578.54     47.33 o 
  -9   5   2     6639.76     6787.75    272.32 o 
  -8   5   2       12.58       12.37     14.08 o 
  -7   5   2     8381.84     8360.54    218.63 o 
  -6   5   2     1052.21     1050.67     35.80 o 
  -5   5   2     6718.40     6688.75    238.09 o 
  -4   5   2     6256.50     5890.32    227.94 o 
  -3   5   2      347.34      298.66     24.71 o 
  -2   5   2      647.21      600.05     45.80 o 
  -1   5   2      569.52      617.32     34.37 o 
   0   5   2        0.64       -4.57     11.06 o 
   1   5   2      690.88      644.43     25.53 o 
   2   5   2     3991.88     4001.00    136.31 o 
   3   5   2        8.13       10.60      9.40 o 
   4   5   2     5548.37     5553.28    193.29 o 
   5   5   2     2813.77     2622.80    114.46 o 
   6   5   2      563.90      470.93     29.07 o 
   7   5   2     3358.09     3286.53    118.96 o 
   8   5   2        5.97        1.03     29.53 o 
   9   5   2     2865.50     3109.89    260.40 o 
  10   5   2      723.95      795.59     47.76 o 
  11   5   2      432.08      384.89     37.26 o 
  12   5   2      149.73      171.41     56.42 o 
  13   5   2       27.44      -32.97     45.31 o 
  14   5   2       92.04       38.45     46.77 o 
  15   5   2        1.91      -43.30     47.38 o 
  16   5   2        0.26       44.78     54.35 o 
  17   5   2        4.22       29.23     40.42 o 
 -17   6   2      245.02      166.24     97.99 o 
 -16   6   2        0.99       43.36     52.55 o 
 -15   6   2      138.41       90.10     48.45 o 
 -14   6   2      191.56      176.45     49.09 o 
 -13   6   2      672.52      575.08     46.24 o 
 -12   6   2      553.19      639.36     46.05 o 
 -11   6   2      387.48      407.79     35.61 o 
 -10   6   2     2925.42     3272.68    192.65 o 
  -9   6   2       76.27       82.21     18.57 o 
  -8   6   2     9825.39    10378.35    495.22 o 
  -7   6   2      256.45      258.08     20.19 o 
  -6   6   2    10207.76    10974.58    427.50 o 
  -5   6   2     3893.86     3944.16    148.43 o 
  -4   6   2     5397.49     5352.12    195.06 o 
  -3   6   2     5947.68     5581.61    291.95 o 
  -2   6   2     2727.13     2414.36    234.29 o 
  -1   6   2     1502.94     1275.04    137.09 o 
   0   6   2      580.96      534.68     60.44 o 
   1   6   2     1213.51     1197.40     53.90 o 
   2   6   2      303.18      295.37     17.86 o 
   3   6   2      100.65       77.52     12.34 o 
   4   6   2     5202.67     4792.56    213.00 o 
   5   6   2     2419.32     2209.00     88.59 o 
   6   6   2     5991.78     5555.43    382.27 o 
   7   6   2     1259.10     1167.30     54.12 o 
   8   6   2     4716.25     4849.68    177.99 o 
   9   6   2       12.94      -21.23     21.23 o 
  10   6   2     2059.79     2036.40     87.48 o 
  11   6   2       63.40       54.80     28.43 o 
  12   6   2      534.84      554.32     59.97 o 
  13   6   2       40.87      110.75     62.82 o 
  14   6   2       70.29       57.05     50.28 o 
  15   6   2       13.86       62.12     52.85 o 
  16   6   2       36.90       24.83    111.39 o 
  17   6   2       12.53      -52.73     52.73 o 
 -17   7   2       35.02       42.40     91.14 o 
 -16   7   2      166.54      182.17     61.79 o 
 -15   7   2      185.28      146.80     52.42 o 
 -14   7   2        4.24      -42.16     42.16 o 
 -13   7   2      143.47      164.94     35.07 o 
 -12   7   2        8.89      -22.05     27.20 o 
 -11   7   2      110.37      135.98     30.86 o 
 -10   7   2        2.24       34.07     24.27 o 
  -9   7   2       14.44       33.47     23.74 o 
  -8   7   2       49.05       52.41     38.79 o 
  -7   7   2      404.11      503.03     40.31 o 
  -6   7   2      156.97      165.17     25.22 o 
  -5   7   2     1071.73     1138.08     58.82 o 
  -4   7   2     2322.09     2207.35     93.67 o 
  -3   7   2      235.15      214.92     25.99 o 
  -2   7   2      934.01      862.49     79.30 o 
  -1   7   2      673.55      641.84     59.09 o 
   0   7   2       77.80      100.69     21.71 o 
   1   7   2      708.72      695.65     40.41 o 
   2   7   2      925.94      888.01     35.37 o 
   3   7   2      131.96      119.57     14.74 o 
   4   7   2      536.52      496.15     32.52 o 
   5   7   2       55.93       33.25     13.48 o 
   6   7   2      613.11      560.87     79.92 o 
   7   7   2      262.99      339.51     39.37 o 
   8   7   2      214.82      180.34     26.76 o 
   9   7   2       43.05       -3.16     23.84 o 
  10   7   2      312.12      358.12     38.83 o 
  11   7   2       45.76       13.01     27.71 o 
  12   7   2      176.68      122.81     43.98 o 
  13   7   2       60.28       92.08     46.72 o 
  14   7   2        4.05       -5.74     46.47 o 
  15   7   2       57.86       82.27     55.58 o 
  16   7   2       12.90        1.05     55.75 o 
 -16   8   2       73.86       78.13     67.26 o 
 -15   8   2        1.06      -30.96     52.26 o 
 -14   8   2      299.01      288.32     47.57 o 
 -13   8   2        0.63       -4.68     32.46 o 
 -12   8   2      880.66      891.24    170.17 o 
 -11   8   2       78.70      135.37     32.27 o 
 -10   8   2      595.40      653.16     56.61 o 
  -9   8   2      375.81      396.86     37.45 o 
  -8   8   2      432.82      619.15     97.05 o 
  -7   8   2     1449.00     1891.42    117.21 o 
  -6   8   2     1188.07     1313.13    124.90 o 
  -5   8   2      500.78      588.86     50.36 o 
  -4   8   2     2201.89     2249.82    105.67 o 
  -3   8   2        7.74       -8.93     19.82 o 
  -2   8   2     1468.26     1415.33    108.99 o 
  -1   8   2      334.86      333.59     33.05 o 
   0   8   2     2099.10     2008.56    106.89 o 
   1   8   2      180.67      201.58     55.92 o 
   2   8   2     2816.79     2605.85    102.87 o 
   3   8   2       53.18       33.14     13.66 o 
   4   8   2     2310.93     2144.52     71.78 o 
   5   8   2        6.01      -13.47     26.90 o 
   6   8   2     1549.87     1360.31    156.54 o 
   7   8   2       42.30       24.65     29.85 o 
   8   8   2     1428.03     1395.31     78.40 o 
   9   8   2      122.15       94.48     28.70 o 
  10   8   2       27.77       47.81     27.68 o 
  11   8   2        0.24       19.21     29.42 o 
  12   8   2       73.14      101.94     34.81 o 
  13   8   2        2.74       13.49     46.22 o 
  14   8   2       61.75       29.52     51.27 o 
  15   8   2        1.06       -5.72     53.22 o 
 -16   9   2       45.79      -69.77     69.77 o 
 -15   9   2        2.10      -15.27     53.49 o 
 -14   9   2        3.93       27.24     43.34 o 
 -13   9   2      203.10      161.27     72.39 o 
 -12   9   2        5.66       38.32     33.19 o 
 -11   9   2     1113.58     1175.34    111.15 o 
 -10   9   2       28.30      105.08     49.55 o 
  -9   9   2     2055.96     2804.21    156.19 o 
  -8   9   2      229.76      276.62     55.30 o 
  -7   9   2     4996.40     6271.78    606.07 o 
  -6   9   2      603.04      670.00     91.47 o 
  -5   9   2     2353.30     2771.44    116.01 o 
  -4   9   2     4373.40     4534.60    185.15 o 
  -3   9   2      438.98      548.91     43.10 o 
  -2   9   2      324.55      357.33     37.51 o 
  -1   9   2      181.84      146.76     41.24 o 
   0   9   2        4.07      -10.74     26.52 o 
   1   9   2      145.61      150.81     22.09 o 
   2   9   2      393.79      363.99     30.82 o 
   3   9   2      669.85      604.99     39.21 o 
   4   9   2      871.73      829.18     41.90 o 
   5   9   2      714.14      635.57     46.37 o 
   6   9   2      317.93      296.41     29.25 o 
   7   9   2     1331.08     1329.28     63.20 o 
   8   9   2      507.53      476.30     39.42 o 
   9   9   2     1351.64     1352.20     90.70 o 
  10   9   2      394.53      357.95     40.18 o 
  11   9   2      702.69      619.34     49.49 o 
  12   9   2       45.29        9.30     31.95 o 
  13   9   2       48.90       67.60     46.77 o 
  14   9   2       19.17       38.65     52.49 o 
  15   9   2       29.04       30.83     56.42 o 
 -15  10   2       10.23      -51.55     56.44 o 
 -14  10   2      215.86      147.75     41.04 o 
 -13  10   2       81.25       96.59     48.68 o 
 -12  10   2       37.73       60.97     49.00 o 
 -11  10   2      119.66      195.65     55.33 o 
 -10  10   2      107.37      221.60     56.16 o 
  -9  10   2       20.94       17.60     46.74 o 
  -8  10   2      296.39      447.44     67.05 o 
  -7  10   2      182.67      202.73     55.27 o 
  -6  10   2       90.11      140.87     81.78 o 
  -5  10   2     1696.71     1819.10    148.89 o 
  -4  10   2      469.80      466.30     51.70 o 
  -3  10   2     1465.11     1549.33     80.82 o 
  -2  10   2     1153.46     1174.87     66.94 o 
  -1  10   2      244.44      314.51     45.66 o 
   0  10   2     1523.43     1436.59     67.45 o 
   1  10   2      162.09      113.51     24.22 o 
   2  10   2      421.62      407.14     32.87 o 
   3  10   2      898.16      826.30     54.67 o 
   4  10   2        4.19       33.64     25.49 o 
   5  10   2      732.09      635.24     56.52 o 
   6  10   2       55.07       -3.61     45.99 o 
   7  10   2       73.14       31.28     25.66 o 
   8  10   2       85.44       70.19     29.40 o 
   9  10   2        2.03      -18.38     27.55 o 
  10  10   2        0.47      -32.96     34.37 o 
  11  10   2       89.47      153.90     37.62 o 
  12  10   2       13.28       46.49     35.06 o 
  13  10   2        2.94      -12.75     48.80 o 
  14  10   2       33.96       35.20     57.26 o 
 -14  11   2       40.57       21.03     50.46 o 
 -13  11   2      494.24      467.34     65.02 o 
 -12  11   2      434.31      477.57     66.13 o 
 -11  11   2      258.84      246.49     62.17 o 
 -10  11   2      599.54      623.20     96.33 o 
  -9  11   2       35.26       56.99     74.94 o 
  -8  11   2       37.79      111.08     96.53 o 
  -7  11   2       25.23       59.00     51.43 o 
  -6  11   2      722.16      756.35     80.27 o 
  -5  11   2      233.08      309.69     73.86 o 
  -4  11   2      379.16      404.76     43.11 o 
  -3  11   2      471.54      548.60     58.45 o 
  -2  11   2      215.05      253.36     44.48 o 
  -1  11   2     3399.47     3369.25    172.22 o 
   0  11   2       12.98        7.03     22.90 o 
   1  11   2     4566.67     4278.34    161.97 o 
   2  11   2      221.00      187.67     27.62 o 
   3  11   2     1729.87     1639.10     75.25 o 
   4  11   2      560.19      480.37     49.97 o 
   5  11   2      170.08      180.64     58.59 o 
   6  11   2       99.11       70.70     43.41 o 
   7  11   2        2.22        1.75     26.31 o 
   8  11   2       12.60      -19.50     35.11 o 
   9  11   2       93.56       85.58     32.50 o 
  10  11   2       19.82       14.00     31.98 o 
  11  11   2       96.34       56.94     37.36 o 
  12  11   2      127.20      157.44     42.75 o 
  13  11   2      122.00      129.81     43.15 o 
 -13  12   2       52.60        4.38     70.60 o 
 -12  12   2      176.71      156.70     61.14 o 
 -11  12   2      583.28      750.03    180.88 o 
 -10  12   2      102.61       67.75     57.78 o 
  -9  12   2      408.62      673.57     80.28 o 
  -8  12   2        2.22       24.59     50.93 o 
  -7  12   2      260.55      289.84     66.76 o 
  -6  12   2       15.60       57.51     52.74 o 
  -5  12   2        2.44      -14.28     48.71 o 
  -4  12   2      415.03      460.11     54.03 o 
  -3  12   2      602.93      636.71     61.33 o 
  -2  12   2      701.89      635.42     42.87 o 
  -1  12   2       59.91       67.33     32.14 o 
   0  12   2     2391.47     2530.36    127.00 o 
   1  12   2      115.74       77.53     25.48 o 
   2  12   2     1336.25     1410.34     70.10 o 
   3  12   2      238.83      196.40     30.75 o 
   4  12   2      632.59      635.46     59.45 o 
   5  12   2       11.77      -17.72     38.01 o 
   6  12   2       57.60        1.58     42.93 o 
   7  12   2       11.54        6.82     43.37 o 
   8  12   2       21.15      -13.23     44.13 o 
   9  12   2      114.21      125.31     35.37 o 
  10  12   2        6.58       19.03     36.41 o 
  11  12   2       81.97      101.65     39.89 o 
  12  12   2       19.86       92.65     40.87 o 
 -11  13   2        8.01       16.50     89.05 o 
 -10  13   2        1.59      -17.85     52.16 o 
  -9  13   2       17.70       -7.60     54.24 o 
  -8  13   2        9.76      -53.52     53.52 o 
  -7  13   2      172.62      259.26     74.32 o 
  -6  13   2       10.13        4.08     53.43 o 
  -5  13   2      184.21      231.50     79.72 o 
  -4  13   2        0.72       45.48     40.96 o 
  -3  13   2      201.75      232.90     46.70 o 
  -2  13   2       24.85       85.60     40.94 o 
  -1  13   2      173.84      146.23     30.57 o 
   0  13   2        6.38      -27.49     27.49 o 
   1  13   2      247.27      164.65     31.31 o 
   2  13   2       12.24       77.34     29.27 o 
   3  13   2      174.27      117.69     64.76 o 
   4  13   2        1.47      -11.05     40.49 o 
   5  13   2       51.07      -27.56     42.76 o 
   6  13   2        0.91      -21.98     65.37 o 
   7  13   2       80.42      116.35     53.88 o 
   8  13   2        2.42      -74.92    118.50 o 
   9  13   2        1.15       11.36     52.73 o 
  10  13   2       16.86        0.03     58.90 o 
  -9  14   2        0.20       29.19     61.65 o 
  -8  14   2      228.28      357.12     76.33 o 
  -7  14   2       60.04       88.72     86.63 o 
  -6  14   2      132.98      235.62     89.43 o 
  -5  14   2      140.11      305.16     93.61 o 
  -4  14   2      315.75      282.65     89.41 o 
  -3  14   2        1.58       -4.52     38.45 o 
  -2  14   2      922.88      968.65     94.52 o 
  -1  14   2        2.94       18.03     40.21 o 
   0  14   2      388.47      483.88     59.81 o 
   1  14   2       24.57        1.03     29.76 o 
   2  14   2      290.23      288.66     38.26 o 
   3  14   2      197.29      131.32     44.51 o 
   4  14   2      109.74       76.72     47.88 o 
   5  14   2        8.31      -59.25     59.25 o 
   6  14   2      148.31      121.25     52.06 o 
   7  14   2       13.27      -21.60     51.70 o 
   8  14   2       23.83        8.03     51.97 o 
   9  14   2        1.18       33.69     58.58 o 
  -7  15   2       51.94       19.98     89.41 o 
  -6  15   2        6.16        1.82     81.49 o 
  -5  15   2       69.09       12.08     83.51 o 
  -4  15   2       93.46      105.85     76.47 o 
  -3  15   2      200.13      186.62     50.42 o 
  -2  15   2       73.56       29.25     43.06 o 
  -1  15   2      371.96      515.80     65.85 o 
   0  15   2        0.01       18.33     43.83 o 
   1  15   2      566.32      566.78    149.27 o 
   2  15   2        9.55       21.62     43.65 o 
   3  15   2      126.03      121.68     50.75 o 
   4  15   2        9.76      -24.00     77.76 o 
   5  15   2        3.00       70.76     60.07 o 
   6  15   2       18.02      -35.59     53.80 o 
  -3  16   2       74.32       68.04     82.98 o 
  -2  16   2        0.08      -12.55     43.87 o 
  -1  16   2       76.51      159.75     53.18 o 
   0  16   2        2.64      -45.55     45.55 o 
   1  16   2       27.64        2.00     73.68 o 
   2  16   2       11.33      114.16     89.48 o 
 -18   1   3       67.67      -78.50    104.14 o 
 -17   1   3      103.79      -51.49     62.38 o 
 -16   1   3       56.45       30.06    102.53 o 
 -15   1   3       22.39      -54.29     54.29 o 
 -14   1   3      362.57      322.08     62.90 o 
 -13   1   3      228.87      222.85     62.65 o 
 -12   1   3       20.74      -19.52     36.42 o 
 -11   1   3       60.17       40.19     20.13 o 
 -10   1   3     5642.66     5968.81    160.35 o 
  -9   1   3      322.14      319.13     19.72 o 
  -8   1   3     9335.54     9915.06    207.69 o 
  -7   1   3        7.93        6.41      7.61 o 
  -6   1   3    11629.92    11826.00    244.31 o 
  -5   1   3     1277.24     1220.34     32.91 o 
  -4   1   3     1798.30     1667.89     47.80 o 
  -3   1   3     2343.46     2264.49     82.51 o 
  -2   1   3     4914.96     5076.01    152.02 o 
  -1   1   3     1635.87     1765.16     48.01 o 
   0   1   3     1142.80     1216.90     47.22 o 
   1   1   3     1257.66     1416.75     54.68 o 
   2   1   3     1952.39     1955.49     70.80 o 
   3   1   3      980.06     1064.35     65.91 o 
   4   1   3     1941.91     2067.29     76.45 o 
   5   1   3     5728.58     6338.74    166.03 o 
   6   1   3     4276.20     4540.96    138.26 o 
   7   1   3        3.50       12.62     11.10 o 
   8   1   3     2530.20     2713.88     88.34 o 
   9   1   3       29.44       42.24     27.42 o 
  10   1   3     1105.30     1045.81    104.88 o 
  11   1   3       14.42       25.23     25.34 o 
  12   1   3     1100.40     1136.68     61.19 o 
  13   1   3        7.98       25.74     35.09 o 
  14   1   3      109.40       89.11     40.40 o 
  15   1   3        5.37      -11.03     39.21 o 
  16   1   3       20.04       42.27     44.32 o 
  17   1   3       20.90       47.49     48.07 o 
 -18   2   3      210.04       42.08     93.80 o 
 -17   2   3        0.01      -92.35     94.17 o 
 -16   2   3       65.02      -55.67     55.67 o 
 -15   2   3        8.42      -48.29     48.29 o 
 -14   2   3        3.46      -47.46     47.46 o 
 -13   2   3     1288.82     1246.32     94.15 o 
 -12   2   3     1452.40     1300.57     92.32 o 
 -11   2   3     1174.30     1319.90     56.88 o 
 -10   2   3       21.97       25.44     17.14 o 
  -9   2   3     8978.75     9196.32    193.92 o 
  -8   2   3      616.60      665.72     24.18 o 
  -7   2   3    13313.79    13237.73    302.40 o 
  -6   2   3     4609.13     4550.66    120.57 o 
  -5   2   3     5934.91     5786.72    175.00 o 
  -4   2   3     9215.17     9714.66    246.99 o 
  -3   2   3     3867.29     3988.99    105.32 o 
  -2   2   3      518.88      484.26     30.09 o 
  -1   2   3      329.65      323.93     14.30 o 
   0   2   3      614.38      580.09     21.48 o 
   1   2   3      681.81      649.51     31.53 o 
   2   2   3     4931.39     5349.59    176.89 o 
   3   2   3      198.58      183.77     16.42 o 
   4   2   3     1813.50     1998.30     63.71 o 
   5   2   3    14494.56    15971.10    405.55 o 
   6   2   3     2013.59     1956.85     57.75 o 
   7   2   3     3317.79     3652.48     99.86 o 
   8   2   3      318.87      312.13     28.05 o 
   9   2   3     2256.59     2466.39     96.70 o 
  10   2   3        6.84       15.75     31.18 o 
  11   2   3      327.40      358.93     52.72 o 
  12   2   3        3.12       -3.75     35.31 o 
  13   2   3       28.75       71.16     30.25 o 
  14   2   3        8.94        3.64     35.75 o 
  15   2   3        4.10       66.42     42.53 o 
  16   2   3        7.51        0.56     61.51 o 
  17   2   3        2.17       59.71     49.61 o 
 -18   3   3       38.30      -75.16     96.10 o 
 -17   3   3      150.42       89.96     91.87 o 
 -16   3   3      741.13      624.00     83.17 o 
 -15   3   3       21.96      -50.09     50.09 o 
 -14   3   3      928.44      857.90     81.53 o 
 -13   3   3      651.93      692.42     73.38 o 
 -12   3   3      263.14      163.14     26.08 o 
 -11   3   3     1810.92     1741.58     66.35 o 
 -10   3   3        3.88      -15.96     15.96 o 
  -9   3   3      687.89      659.26     28.67 o 
  -8   3   3     1675.62     1720.59     58.34 o 
  -7   3   3       12.06        4.76     11.73 o 
  -6   3   3      365.42      335.36     16.79 o 
  -5   3   3     1101.20      990.27     41.81 o 
  -4   3   3      811.18      965.55     36.99 o 
  -3   3   3     8284.40     8428.84    289.62 o 
  -2   3   3     6328.41     5990.00    208.07 o 
  -1   3   3     1613.48     1693.01     46.13 o 
   0   3   3     4777.12     4878.29    123.07 o 
   1   3   3       21.99       11.16      5.56 o 
   2   3   3     5128.94     5130.92    142.81 o 
   3   3   3     3695.41     3710.58    105.80 o 
   4   3   3     2859.67     2892.06     76.67 o 
   5   3   3       26.74       43.40      8.27 o 
   6   3   3       80.68       93.16     12.56 o 
   7   3   3      160.56      168.08     22.73 o 
   8   3   3      123.01      130.99     24.98 o 
   9   3   3        0.89       33.65     22.90 o 
  10   3   3      160.24       86.47     34.35 o 
  11   3   3      370.97      367.47    110.33 o 
  12   3   3       20.23        0.35     37.32 o 
  13   3   3       55.00       49.83     41.98 o 
  14   3   3       36.87       41.04    115.17 o 
  15   3   3        2.60        2.89     77.93 o 
  16   3   3       27.14       17.30     49.70 o 
  17   3   3        0.06      -20.62     45.99 o 
 -18   4   3       12.75      -92.70     92.70 o 
 -17   4   3      387.74      439.81    119.26 o 
 -16   4   3       40.81      102.09     91.14 o 
 -15   4   3      920.94      977.03     92.88 o 
 -14   4   3       74.13      145.64     97.07 o 
 -13   4   3      708.35      669.30    101.80 o 
 -12   4   3     1754.22     1864.35     75.94 o 
 -11   4   3     2305.06     2140.86     77.56 o 
 -10   4   3      975.76      907.07     42.94 o 
  -9   4   3      262.03      227.30     21.12 o 
  -8   4   3       36.51       25.74     11.50 o 
  -7   4   3      303.27      318.26     17.99 o 
  -6   4   3       72.01      113.45     15.37 o 
  -5   4   3     2312.01     2200.85     74.54 o 
  -4   4   3     2441.99     2424.75     93.06 o 
  -3   4   3    11478.86    11279.40    385.70 o 
  -2   4   3     3655.27     3874.99    139.30 o 
  -1   4   3    13353.80    12805.00    435.21 o 
   0   4   3        2.33       12.63     10.61 o 
   1   4   3     9752.63     9537.00    271.00 o 
   2   4   3     1154.10     1117.17     37.66 o 
   3   4   3     9605.24     9599.12    372.09 o 
   4   4   3      475.30      473.83     23.54 o 
   5   4   3      342.67      321.30     19.79 o 
   6   4   3      763.40      883.21     36.34 o 
   7   4   3      122.56      133.74     40.99 o 
   8   4   3        5.61        6.53     19.79 o 
   9   4   3      184.51      187.00     29.24 o 
  10   4   3      606.07      653.47     53.87 o 
  11   4   3      106.86       95.81     37.27 o 
  12   4   3      280.13      306.41     88.54 o 
  13   4   3      456.65      539.35     62.28 o 
  14   4   3       21.45      -31.82     44.30 o 
  15   4   3      264.83      333.28    105.52 o 
  16   4   3       11.72       10.22     43.04 o 
  17   4   3      130.97      107.41     51.24 o 
 -17   5   3        6.47      -40.92     98.60 o 
 -16   5   3      157.93       87.70     99.87 o 
 -15   5   3        3.85      158.03     91.22 o 
 -14   5   3      760.74      687.89    147.45 o 
 -13   5   3      188.79      206.67     30.12 o 
 -12   5   3      859.09      772.07     43.65 o 
 -11   5   3      151.04      144.16     24.24 o 
 -10   5   3      819.63      744.25     39.25 o 
  -9   5   3      170.01      135.27     19.30 o 
  -8   5   3      399.68      385.71     21.74 o 
  -7   5   3      847.44      784.31     37.51 o 
  -6   5   3      791.95      772.78     35.99 o 
  -5   5   3      242.65      288.50     36.97 o 
  -4   5   3      217.37      163.28     20.76 o 
  -3   5   3      840.33      927.72     45.43 o 
  -2   5   3     2044.05     1983.15     78.89 o 
  -1   5   3       60.60       81.59     15.78 o 
   0   5   3     2722.33     2668.51     81.52 o 
   1   5   3       21.09       37.28      7.91 o 
   2   5   3     1718.74     1656.84     53.71 o 
   3   5   3       17.65       22.75     12.69 o 
   4   5   3     2015.55     1994.13     65.59 o 
   5   5   3       48.88       59.27     14.29 o 
   6   5   3     1576.72     1492.20     62.49 o 
   7   5   3        5.66       20.82     27.78 o 
   8   5   3      997.90     1040.63     67.74 o 
   9   5   3       88.97      130.83     35.10 o 
  10   5   3      567.79      615.96     44.52 o 
  11   5   3       48.35       77.68     39.54 o 
  12   5   3      286.72      334.87     57.53 o 
  13   5   3       75.80       12.26     44.86 o 
  14   5   3        1.48       41.28     75.15 o 
  15   5   3       18.42       13.11     50.09 o 
  16   5   3        1.78       -7.25     52.04 o 
 -17   6   3      272.05      210.16    102.60 o 
 -16   6   3        5.94      -41.70     87.48 o 
 -15   6   3      189.04      279.05    108.66 o 
 -14   6   3       64.70      191.00     91.15 o 
 -13   6   3      254.22      338.32     45.68 o 
 -12   6   3        7.01      -12.68     23.95 o 
 -11   6   3      129.74       95.66     24.56 o 
 -10   6   3      233.68      224.53     24.13 o 
  -9   6   3        7.81       -0.57     17.37 o 
  -8   6   3      359.83      311.82     25.51 o 
  -7   6   3        3.86       21.40     22.51 o 
  -6   6   3      851.54      742.57     45.27 o 
  -5   6   3       10.65       17.09     18.36 o 
  -4   6   3       70.49       42.64     20.68 o 
  -3   6   3     1794.47     1624.28     70.29 o 
  -2   6   3      242.11      235.54     26.68 o 
  -1   6   3      921.87      865.68     43.07 o 
   0   6   3      528.26      534.67     31.14 o 
   1   6   3     1494.46     1436.37     48.50 o 
   2   6   3        2.70        6.47     13.12 o 
   3   6   3     1512.36     1553.60     70.81 o 
   4   6   3     1161.51     1069.03     62.12 o 
   5   6   3      162.88      208.82     35.97 o 
   6   6   3       16.19        7.31     18.08 o 
   7   6   3      132.75      134.21     30.06 o 
   8   6   3       36.26       13.66     23.22 o 
   9   6   3      115.27      105.46     28.98 o 
  10   6   3        0.90        0.10     28.12 o 
  11   6   3      503.74      515.19     51.10 o 
  12   6   3       92.82       80.31     44.40 o 
  13   6   3        5.72      -25.71     45.38 o 
  14   6   3        2.05       35.04     48.09 o 
  15   6   3       13.30       90.44     57.34 o 
  16   6   3        7.38        0.35     57.82 o 
 -16   7   3      490.40      570.47    118.51 o 
 -15   7   3      293.62      418.37    115.57 o 
 -14   7   3     1071.79     1274.75    154.09 o 
 -13   7   3      943.86      866.35     57.79 o 
 -12   7   3      703.04      625.78     47.80 o 
 -11   7   3      726.20      801.20     44.77 o 
 -10   7   3        5.97      -16.67     42.71 o 
  -9   7   3      503.67      714.66    106.18 o 
  -8   7   3      148.04      185.47     47.08 o 
  -7   7   3       53.08       17.83     31.81 o 
  -6   7   3      160.28      145.06     26.52 o 
  -5   7   3       63.79       26.44     22.05 o 
  -4   7   3     7156.38     6328.91    234.72 o 
  -3   7   3     2870.96     2737.54    109.70 o 
  -2   7   3     7858.80     6935.57    247.50 o 
  -1   7   3      118.49      162.52     39.35 o 
   0   7   3     9741.39     8485.49    296.71 o 
   1   7   3       20.08        6.44     25.77 o 
   2   7   3     4416.06     4017.22    140.89 o 
   3   7   3      441.99      423.44     26.15 o 
   4   7   3      926.65      829.24     36.14 o 
   5   7   3      293.99      295.91     22.10 o 
   6   7   3      834.88      780.27     42.32 o 
   7   7   3       38.35       38.43     21.31 o 
   8   7   3       71.80       84.37     24.88 o 
   9   7   3      154.15      198.09     30.40 o 
  10   7   3      133.12      156.10     34.10 o 
  11   7   3      542.92      548.91     46.20 o 
  12   7   3       89.23      103.10     45.26 o 
  13   7   3        3.54        4.80     47.07 o 
  14   7   3      124.32      134.15     65.62 o 
  15   7   3       21.99      -54.53     54.53 o 
 -16   8   3        5.53      -12.86     99.39 o 
 -15   8   3      380.58      644.03    125.26 o 
 -14   8   3      198.59      226.96     42.06 o 
 -13   8   3      406.18      469.15     86.94 o 
 -12   8   3     1374.39     1417.50     75.06 o 
 -11   8   3       82.12      108.03     50.96 o 
 -10   8   3      798.15     1163.14    335.28 o 
  -9   8   3       37.88       -0.38     66.34 o 
  -8   8   3      178.25      208.03     53.86 o 
  -7   8   3       15.97        7.89     24.84 o 
  -6   8   3        3.25       -7.65     29.65 o 
  -5   8   3       30.78       21.29     45.40 o 
  -4   8   3     2640.91     2238.33    212.35 o 
  -3   8   3      786.35      700.47     46.24 o 
  -2   8   3     1595.84     1596.63     73.83 o 
  -1   8   3     4675.45     4209.76    157.60 o 
   0   8   3        1.61       41.39     28.83 o 
   1   8   3     5109.42     4797.25    310.74 o 
   2   8   3      645.26      634.72     56.02 o 
   3   8   3     1225.53     1155.93     44.87 o 
   4   8   3      234.10      221.50     20.39 o 
   5   8   3       83.06       32.01     18.36 o 
   6   8   3      409.29      377.56     31.74 o 
   7   8   3        0.77       -6.81     38.07 o 
   8   8   3       15.80       14.40     24.58 o 
   9   8   3       88.88       46.02     27.73 o 
  10   8   3      173.24      183.78     35.52 o 
  11   8   3        9.46       -7.90     30.09 o 
  12   8   3      337.57      239.16     49.19 o 
  13   8   3      239.06      212.31     56.80 o 
  14   8   3       36.72       52.23     53.05 o 
  15   8   3       78.68       35.11     58.32 o 
 -15   9   3       29.77      172.55    105.56 o 
 -14   9   3        4.51        8.64     46.66 o 
 -13   9   3      109.22       82.93     51.78 o 
 -12   9   3       71.18       52.45     52.45 o 
 -11   9   3      305.93      331.96     63.62 o 
 -10   9   3      687.16      865.35     86.96 o 
  -9   9   3      430.71      357.84     95.29 o 
  -8   9   3     1808.49     2267.13    141.10 o 
  -7   9   3      112.79      142.51     50.95 o 
  -6   9   3     3420.21     3653.41    163.83 o 
  -5   9   3      399.85      378.30     38.79 o 
  -4   9   3     2421.70     2347.39    192.01 o 
  -3   9   3      664.31      601.43     53.85 o 
  -2   9   3      479.72      477.66     56.08 o 
  -1   9   3       13.12       20.89     32.36 o 
   0   9   3        9.80      -27.92     27.92 o 
   1   9   3      112.21      126.10     37.57 o 
   2   9   3        0.38        1.30     20.66 o 
   3   9   3      345.96      343.81     31.65 o 
   4   9   3      150.88      139.59     19.34 o 
   5   9   3      254.62      304.27     28.81 o 
   6   9   3      784.97      773.36    100.43 o 
   7   9   3       26.80        6.74     24.03 o 
   8   9   3      705.84      622.81     66.07 o 
   9   9   3       31.77       25.24     29.06 o 
  10   9   3      118.29       93.66     33.15 o 
  11   9   3       30.84       16.96     70.91 o 
  12   9   3       34.24        9.34     35.13 o 
  13   9   3       21.20      -13.35     47.37 o 
  14   9   3       25.86      -23.42     50.59 o 
 -14  10   3       13.05      -10.44     86.40 o 
 -13  10   3       54.92       55.09     52.70 o 
 -12  10   3       14.84       58.29     66.72 o 
 -11  10   3      164.96      158.62     57.01 o 
 -10  10   3       49.70       -5.64     56.17 o 
  -9  10   3      533.71      752.30     83.09 o 
  -8  10   3        0.94      -15.55     47.22 o 
  -7  10   3     2607.42     3010.53    172.94 o 
  -6  10   3       20.33       42.15     28.83 o 
  -5  10   3      377.91      459.94     44.51 o 
  -4  10   3       53.21        7.73     71.85 o 
  -3  10   3       49.39       23.21     86.02 o 
  -2  10   3      750.82      699.26     62.41 o 
  -1  10   3     1661.44     1604.47     97.93 o 
   0  10   3      155.16       94.75     49.64 o 
   1  10   3      347.18      295.22     44.07 o 
   2  10   3        6.77       10.10     25.89 o 
   3  10   3      708.94      618.63     47.14 o 
   4  10   3      241.41      217.96     37.81 o 
   5  10   3      884.93      854.30    127.48 o 
   6  10   3       41.89       51.26     54.89 o 
   7  10   3     1006.34      980.51     79.03 o 
   8  10   3        1.99      -26.43     26.61 o 
   9  10   3      245.17      203.58     35.60 o 
  10  10   3       25.76       24.17     67.03 o 
  11  10   3      231.08      238.71     40.64 o 
  12  10   3       67.98       49.07     39.17 o 
  13  10   3      181.97      210.34     59.18 o 
 -13  11   3      358.79      487.28     74.79 o 
 -12  11   3       40.04      -47.22     55.41 o 
 -11  11   3       94.32       90.67     56.52 o 
 -10  11   3       29.51       14.11     55.05 o 
  -9  11   3       33.68       84.96     55.37 o 
  -8  11   3       39.42       16.67     57.00 o 
  -7  11   3      120.10      163.57     64.65 o 
  -6  11   3      325.91      430.73     70.42 o 
  -5  11   3        0.43      -39.98     54.55 o 
  -4  11   3     1276.16     1216.34     83.79 o 
  -3  11   3      237.01      230.46     97.65 o 
  -2  11   3      908.40      926.48     83.14 o 
  -1  11   3      120.71       94.00     41.37 o 
   0  11   3      481.75      516.78     39.67 o 
   1  11   3       16.36       32.70     27.94 o 
   2  11   3      135.05      115.57     39.98 o 
   3  11   3        5.97       -4.80     26.62 o 
   4  11   3        5.30      -18.47     31.00 o 
   5  11   3       32.12       30.71     35.81 o 
   6  11   3        0.21      -16.65     47.77 o 
   7  11   3      105.21       38.03     27.84 o 
   8  11   3        1.83      -26.91     26.91 o 
   9  11   3       73.38      114.74     34.00 o 
  10  11   3        7.08        5.05     34.32 o 
  11  11   3       61.69       97.19     39.18 o 
  12  11   3        5.33       40.27     40.96 o 
 -12  12   3        9.33       22.01     57.78 o 
 -11  12   3      243.15      287.14     73.36 o 
 -10  12   3      100.89      126.97     67.73 o 
  -9  12   3     1052.47     1404.70    258.39 o 
  -8  12   3        1.84      -26.00     58.33 o 
  -7  12   3     1446.26     1804.94    132.34 o 
  -6  12   3      120.37      120.00     59.70 o 
  -5  12   3     1081.25     1211.90     84.32 o 
  -4  12   3      142.80      116.03     42.36 o 
  -3  12   3      120.33      145.80     56.93 o 
  -2  12   3       80.42       56.30     40.65 o 
  -1  12   3      157.91      182.53     31.26 o 
   0  12   3       22.79      -29.08     29.08 o 
   1  12   3      162.80      165.11     30.05 o 
   2  12   3      150.15      162.53     39.71 o 
   3  12   3       86.81       92.32     39.00 o 
   4  12   3      480.20      448.73     52.58 o 
   5  12   3      255.55      265.42     46.37 o 
   6  12   3       91.36       42.95     53.10 o 
   7  12   3      279.95      221.50    115.53 o 
   8  12   3        1.09      -11.55     35.16 o 
   9  12   3      186.39      151.96     40.34 o 
  10  12   3        2.59       -3.50     34.44 o 
  11  12   3       25.72       59.86     38.78 o 
 -11  13   3      124.20      192.10    109.03 o 
 -10  13   3      276.92      501.01    150.91 o 
  -9  13   3       11.49       30.27     63.11 o 
  -8  13   3      902.01     1175.45    110.46 o 
  -7  13   3      151.39      184.62     83.70 o 
  -6  13   3     1000.76     1352.14    147.94 o 
  -5  13   3      287.40      441.34    102.88 o 
  -4  13   3      279.73      293.07    122.79 o 
  -3  13   3      514.54      657.87     65.16 o 
  -2  13   3       21.52       31.20     47.08 o 
  -1  13   3       64.54       97.56     32.70 o 
   0  13   3        0.62       -5.66     27.76 o 
   1  13   3       72.21       49.48     32.78 o 
   2  13   3        1.47        8.23     28.34 o 
   3  13   3      167.68      187.09     83.93 o 
   4  13   3      228.03      192.04     45.64 o 
   5  13   3      167.70      185.57     50.20 o 
   6  13   3      686.82      690.07     73.39 o 
   7  13   3       57.84       -8.72     60.00 o 
   8  13   3      247.58      260.85    105.33 o 
   9  13   3        4.96      -19.41     50.14 o 
  -9  14   3       68.65       89.85     86.98 o 
  -8  14   3        6.93        4.87     76.89 o 
  -7  14   3      156.82      264.15     94.74 o 
  -6  14   3       79.24      165.37     86.98 o 
  -5  14   3       39.52      143.10     85.67 o 
  -4  14   3      285.35      284.22     52.48 o 
  -3  14   3        0.01      -17.90     71.15 o 
  -2  14   3      189.32      204.04     50.85 o 
  -1  14   3       19.65       -7.56     30.13 o 
   0  14   3        5.57        6.69     29.96 o 
   1  14   3      103.13       82.63     30.72 o 
   2  14   3       32.43       20.22     85.89 o 
   3  14   3        2.03       -9.67     41.61 o 
   4  14   3      103.76       48.47     80.73 o 
   5  14   3        7.79       68.04     49.77 o 
   6  14   3       22.46      -25.14     47.31 o 
   7  14   3       45.66        5.14    179.03 o 
   8  14   3        5.03       -6.31    107.73 o 
  -6  15   3        0.44      -25.45     80.01 o 
  -5  15   3       37.76      -20.33     71.85 o 
  -4  15   3       31.68      126.33     78.54 o 
  -3  15   3       12.59       13.04     59.47 o 
  -2  15   3       57.25       35.23     44.63 o 
  -1  15   3       17.53       29.36     45.95 o 
   0  15   3      341.41      370.90     58.89 o 
   1  15   3        0.21      -31.36     31.36 o 
   2  15   3      422.04      611.67     65.90 o 
   3  15   3        4.74       24.58     47.08 o 
   4  15   3      173.05      173.24     55.52 o 
   5  15   3       51.23      103.10     57.69 o 
 -18   0   4      491.32      306.81    116.25 o 
 -17   0   4       11.73      -96.43     96.43 o 
 -16   0   4      828.33      672.44    131.65 o 
 -15   0   4       52.90      -46.40     89.15 o 
 -14   0   4     2496.63     2064.78    189.70 o 
 -13   0   4      108.08      241.36     87.17 o 
 -12   0   4      108.70       38.76     58.67 o 
 -11   0   4     4067.90     4184.72    195.49 o 
 -10   0   4     9067.66     8989.20    387.84 o 
  -9   0   4     3426.62     3387.04    120.64 o 
  -8   0   4      100.59       96.77     18.67 o 
  -7   0   4       20.62       37.38     15.86 o 
  -6   0   4      663.99      708.17     45.95 o 
  -5   0   4      217.60      162.11     21.84 o 
  -4   0   4     6204.68     6179.81    264.14 o 
  -3   0   4     2830.62     3070.26    151.82 o 
  -2   0   4     7274.42     7036.81    298.07 o 
  -1   0   4       85.85       92.69     15.36 o 
   0   0   4    19733.33    20049.35   1164.68 o 
   1   0   4        2.57       10.60     24.93 o 
   2   0   4     7602.55     8348.37    499.51 o 
   3   0   4       21.70       -3.48     24.94 o 
   4   0   4    22037.15    23390.61   1357.52 o 
   5   0   4       87.34       82.00     34.55 o 
   6   0   4       44.99       90.94     20.38 o 
   7   0   4        1.51       -2.52     16.18 o 
   8   0   4      527.63      557.28     82.70 o 
   9   0   4      101.61       93.61     44.67 o 
  10   0   4      433.23      489.60     69.37 o 
  11   0   4      203.91      111.21     50.17 o 
  12   0   4      550.84      582.27     81.49 o 
  13   0   4       70.71       45.71     52.31 o 
  14   0   4      275.65      334.36     75.05 o 
  15   0   4      150.04      157.93     70.06 o 
  16   0   4       81.28        9.82     66.91 o 
 -18   1   4       10.10      -69.17     69.17 o 
 -17   1   4      255.15      243.54     81.74 o 
 -16   1   4       61.01      -62.18     62.18 o 
 -15   1   4      713.14      628.45     99.16 o 
 -14   1   4      416.17      457.29     73.14 o 
 -13   1   4      435.18      349.86     62.44 o 
 -12   1   4      823.77      927.18     85.22 o 
 -11   1   4       19.37       18.22     26.11 o 
 -10   1   4     1025.94      956.77     38.12 o 
  -9   1   4      637.13      748.84     32.34 o 
  -8   1   4        8.93       -2.37     13.16 o 
  -7   1   4      967.58      987.50     35.61 o 
  -6   1   4      441.89      403.12     20.37 o 
  -5   1   4        2.72        7.96      9.85 o 
  -4   1   4     3230.22     3306.51    104.50 o 
  -3   1   4     2514.38     2416.64     78.29 o 
  -2   1   4     1077.70     1111.39     32.96 o 
  -1   1   4     5330.28     5410.53    156.09 o 
   0   1   4       28.42       50.86      9.16 o 
   1   1   4     2199.78     2419.65     86.61 o 
   2   1   4      646.61      678.00     34.64 o 
   3   1   4      614.66      574.62     32.77 o 
   4   1   4     3861.24     4194.10    146.26 o 
   5   1   4      154.37      165.25     16.63 o 
   6   1   4       22.00       15.94     12.00 o 
   7   1   4      142.36      169.55     17.82 o 
   8   1   4        4.52      -21.63     21.63 o 
   9   1   4       37.02       -9.50     32.06 o 
  10   1   4      108.76      177.29     34.86 o 
  11   1   4        3.12        4.84     32.90 o 
  12   1   4      156.96      178.01     42.91 o 
  13   1   4        2.26        7.25     38.29 o 
  14   1   4        5.82       26.67     53.34 o 
  15   1   4       19.13       42.47     43.02 o 
  16   1   4        0.87      -18.70     46.51 o 
 -18   2   4      168.18      -32.21     83.18 o 
 -17   2   4      101.10      -70.00     70.00 o 
 -16   2   4        4.47      -61.71     61.71 o 
 -15   2   4       28.27      -63.00     71.42 o 
 -14   2   4        4.63       -9.96     55.80 o 
 -13   2   4        2.12       -6.63     56.60 o 
 -12   2   4       10.98       16.35     29.63 o 
 -11   2   4      420.04      384.34     47.66 o 
 -10   2   4      832.74      876.04     36.90 o 
  -9   2   4      550.33      606.78     39.29 o 
  -8   2   4     1632.78     1693.11     63.10 o 
  -7   2   4       41.71       38.36     14.61 o 
  -6   2   4     1903.91     1786.85     54.61 o 
  -5   2   4       68.71      107.80     12.90 o 
  -4   2   4      990.60      952.38     32.95 o 
  -3   2   4     1433.10     1535.01     46.56 o 
  -2   2   4      881.63      819.96     26.08 o 
  -1   2   4      604.79      669.04     25.26 o 
   0   2   4      489.79      433.29     19.33 o 
   1   2   4       34.67       88.02     29.25 o 
   2   2   4      142.93      130.07     16.00 o 
   3   2   4      114.79       88.13     17.10 o 
   4   2   4     2602.55     2793.64    101.55 o 
   5   2   4       95.26      109.42     12.83 o 
   6   2   4      570.04      692.54     33.60 o 
   7   2   4      304.98      292.08     27.16 o 
   8   2   4       51.88       38.97     22.20 o 
   9   2   4        1.10        4.03     33.32 o 
  10   2   4      129.60       88.94     36.34 o 
  11   2   4        9.63      -17.58     35.62 o 
  12   2   4      178.45      133.18     62.59 o 
  13   2   4        1.83       -1.66     46.57 o 
  14   2   4        1.01       24.72     41.00 o 
  15   2   4       19.31       32.23     50.35 o 
  16   2   4        8.58       38.84     81.75 o 
 -18   3   4       55.63      -42.87     72.58 o 
 -17   3   4      567.85      550.88     91.86 o 
 -16   3   4      199.51      126.06     95.76 o 
 -15   3   4      837.56      721.33     87.57 o 
 -14   3   4      278.29      246.29     62.66 o 
 -13   3   4     1244.48     1100.52     94.83 o 
 -12   3   4      392.26      423.67     44.51 o 
 -11   3   4     1752.15     1716.94     84.88 o 
 -10   3   4       67.17       81.46     28.88 o 
  -9   3   4     1120.94     1188.50     57.13 o 
  -8   3   4       25.65       37.96     16.47 o 
  -7   3   4     4900.06     4674.45    147.13 o 
  -6   3   4      210.97      235.93     25.17 o 
  -5   3   4     3031.17     2822.10     91.96 o 
  -4   3   4        0.75       12.53     10.05 o 
  -3   3   4    17288.76    17647.75    492.50 o 
  -2   3   4      324.06      338.09     20.68 o 
  -1   3   4     4391.29     4366.60    122.68 o 
   0   3   4      185.72      199.50     11.62 o 
   1   3   4     3728.21     3564.45     92.75 o 
   2   3   4       69.07       74.62     12.15 o 
   3   3   4     2820.31     2880.40     86.33 o 
   4   3   4        8.34       26.17     12.74 o 
   5   3   4      989.68      985.26     34.09 o 
   6   3   4      154.90      160.84     15.61 o 
   7   3   4     2068.90     2177.97     85.85 o 
   8   3   4      328.00      313.50     40.44 o 
   9   3   4      643.17      840.83     50.01 o 
  10   3   4       80.77       36.25     34.38 o 
  11   3   4      575.63      655.03    105.14 o 
  12   3   4       28.38       38.40     43.92 o 
  13   3   4       69.22       80.47     63.52 o 
  14   3   4        0.70      -19.57     49.08 o 
  15   3   4      103.95      103.20     52.14 o 
  16   3   4       14.85       33.90     48.14 o 
 -17   4   4       13.19      -90.09    100.52 o 
 -16   4   4      105.21       65.46     75.26 o 
 -15   4   4       29.50      -35.08     84.15 o 
 -14   4   4       27.17      -17.35     50.73 o 
 -13   4   4      578.57      581.15     54.17 o 
 -12   4   4       20.04        2.88     32.20 o 
 -11   4   4      973.40     1060.79     64.05 o 
 -10   4   4       76.56       70.14     28.42 o 
  -9   4   4      381.97      383.16     29.25 o 
  -8   4   4     1019.49      983.13     45.00 o 
  -7   4   4       11.51       16.15     15.09 o 
  -6   4   4      396.18      444.70     26.45 o 
  -5   4   4       28.45       29.32     13.22 o 
  -4   4   4       67.41       86.79     20.70 o 
  -3   4   4       92.20      107.81     16.83 o 
  -2   4   4      981.05      821.50     40.36 o 
  -1   4   4      188.15      198.65     12.54 o 
   0   4   4     2682.97     2517.55     77.48 o 
   1   4   4      617.78      590.11     22.30 o 
   2   4   4     1754.16     1724.97     56.24 o 
   3   4   4       89.29       94.20     14.11 o 
   4   4   4      137.72      120.15     15.68 o 
   5   4   4      431.00      387.25     20.11 o 
   6   4   4      214.36      229.12     23.82 o 
   7   4   4      118.29      128.63     23.67 o 
   8   4   4        6.70       40.30     35.49 o 
   9   4   4       24.94       28.87     26.74 o 
  10   4   4        6.31       -6.07     32.48 o 
  11   4   4       63.62       98.24     41.22 o 
  12   4   4        2.61       -4.39     42.32 o 
  13   4   4      185.99      212.19     53.91 o 
  14   4   4        5.34      -15.29     63.85 o 
  15   4   4        3.97      -51.52     68.37 o 
  16   4   4        1.90        2.03     48.33 o 
 -17   5   4        9.25       69.24    106.42 o 
 -16   5   4       83.18       21.29    105.15 o 
 -15   5   4       28.37      -16.20     77.98 o 
 -14   5   4      128.94      106.08     57.08 o 
 -13   5   4       69.35      104.18     37.75 o 
 -12   5   4      107.28       85.23     35.36 o 
 -11   5   4      447.57      545.78     48.47 o 
 -10   5   4      283.48      204.70     35.42 o 
  -9   5   4     3615.03     3437.36    133.13 o 
  -8   5   4       27.83       33.99     18.24 o 
  -7   5   4     5542.21     5364.09    169.30 o 
  -6   5   4     1466.76     1527.51     69.70 o 
  -5   5   4     2382.03     2301.45     93.11 o 
  -4   5   4     2912.11     2962.53    113.64 o 
  -3   5   4      693.49      695.47     38.84 o 
  -2   5   4     3636.41     3565.36    131.46 o 
  -1   5   4        5.16       -2.61     11.91 o 
   0   5   4       35.51       22.79     13.18 o 
   1   5   4        1.13        0.18     14.91 o 
   2   5   4      271.11      258.97     21.08 o 
   3   5   4      427.89      405.56     26.86 o 
   4   5   4     1306.84     1334.56     89.67 o 
   5   5   4      699.97      675.89     32.26 o 
   6   5   4      512.98      518.47     34.12 o 
   7   5   4     2005.92     2009.21     81.88 o 
   8   5   4        0.33        3.64     22.79 o 
   9   5   4      880.28      825.14     50.55 o 
  10   5   4       25.70       32.45     28.90 o 
  11   5   4      363.54      390.20     52.60 o 
  12   5   4       80.14       38.93     44.79 o 
  13   5   4       32.79       10.15     46.87 o 
  14   5   4        4.97      -47.93     47.93 o 
  15   5   4        0.84       50.43     53.58 o 
 -17   6   4      132.61       10.08    116.29 o 
 -16   6   4        3.63     -102.34    102.34 o 
 -15   6   4       92.55      -92.99    107.06 o 
 -14   6   4       18.29      -57.38     57.38 o 
 -13   6   4        0.36      -20.21     33.98 o 
 -12   6   4      801.65      895.07     70.89 o 
 -11   6   4     1148.67     1015.66    107.63 o 
 -10   6   4     1631.99     1700.76    100.22 o 
  -9   6   4       15.12       -9.35     26.77 o 
  -8   6   4     4175.28     4190.75    336.40 o 
  -7   6   4      127.29      138.43     26.02 o 
  -6   6   4     6137.78     5918.12    215.71 o 
  -5   6   4      553.85      547.51     37.83 o 
  -4   6   4     3262.83     3321.86    127.10 o 
  -3   6   4     2148.01     1954.96     93.43 o 
  -2   6   4     1232.04     1225.45     56.84 o 
  -1   6   4      177.41      213.93     35.60 o 
   0   6   4     1426.51     1265.72     44.50 o 
   1   6   4      162.44      147.92     17.73 o 
   2   6   4      873.40      812.97     69.96 o 
   3   6   4     1060.69     1124.65     50.86 o 
   4   6   4     1295.97     1219.44     55.01 o 
   5   6   4       44.89       50.69     16.13 o 
   6   6   4     2321.61     2320.65     90.65 o 
   7   6   4      250.51      232.46     48.29 o 
   8   6   4     1097.87     1142.55     57.18 o 
   9   6   4       78.10       49.34     28.36 o 
  10   6   4      564.70      538.43     48.45 o 
  11   6   4        4.46       49.83     54.73 o 
  12   6   4       92.40       -4.29     42.79 o 
  13   6   4       92.39      161.52     53.65 o 
  14   6   4       14.76        9.69     54.19 o 
  15   6   4       30.23       76.31     58.47 o 
 -16   7   4      126.15      212.49    126.98 o 
 -15   7   4      125.15       53.88    111.42 o 
 -14   7   4      116.91      125.41     53.10 o 
 -13   7   4      172.05      107.52     49.20 o 
 -12   7   4       81.18       88.36     37.94 o 
 -11   7   4        3.28       -6.48     49.44 o 
 -10   7   4        7.86       -8.62     45.94 o 
  -9   7   4       75.65      132.12     56.49 o 
  -8   7   4        0.36      -28.23     28.23 o 
  -7   7   4      332.99      316.86     35.73 o 
  -6   7   4      248.45      221.11     30.46 o 
  -5   7   4      586.77      593.13     41.58 o 
  -4   7   4       85.40       64.03     21.83 o 
  -3   7   4      165.69      189.46     24.73 o 
  -2   7   4      571.78      605.37     37.95 o 
  -1   7   4     1337.28     1216.21     56.85 o 
   0   7   4       95.71      100.30     30.65 o 
   1   7   4      901.09      878.54     82.89 o 
   2   7   4      278.88      281.42     29.96 o 
   3   7   4      379.43      367.78     31.40 o 
   4   7   4      445.32      454.06     29.34 o 
   5   7   4       46.48       25.99     18.92 o 
   6   7   4       38.71       42.83     20.86 o 
   7   7   4        9.90       -3.98     21.12 o 
   8   7   4       45.77       24.33     24.73 o 
   9   7   4       54.04       44.10     29.58 o 
  10   7   4        4.98      -30.89     30.89 o 
  11   7   4        0.38      -14.48     31.37 o 
  12   7   4      176.32      132.34     47.27 o 
  13   7   4        1.39       -1.25     48.63 o 
  14   7   4       51.62       57.38     56.07 o 
 -15   8   4        1.50       62.20    122.84 o 
 -14   8   4      339.18      395.60     70.42 o 
 -13   8   4        0.29      -22.47     51.78 o 
 -12   8   4      908.28      939.47     88.73 o 
 -11   8   4        6.40      -46.45     46.45 o 
 -10   8   4     1845.53     1813.34    171.44 o 
  -9   8   4      105.63       54.19     50.30 o 
  -8   8   4     1006.40      834.26    109.44 o 
  -7   8   4      238.35      215.86     34.51 o 
  -6   8   4      559.57      590.14     60.78 o 
  -5   8   4      531.10      508.71     41.37 o 
  -4   8   4     1508.50     1348.53     67.43 o 
  -3   8   4       54.87      105.27     29.67 o 
  -2   8   4      527.01      491.15     56.87 o 
  -1   8   4      403.26      318.27     44.10 o 
   0   8   4      204.25      183.42     38.87 o 
   1   8   4      295.76      261.09     43.14 o 
   2   8   4      361.86      416.48     30.89 o 
   3   8   4      114.44      126.35     22.07 o 
   4   8   4      373.27      389.19     28.42 o 
   5   8   4        0.23       14.58     19.57 o 
   6   8   4      437.26      429.57     33.46 o 
   7   8   4       21.71      -25.03     25.06 o 
   8   8   4      286.64      250.60     49.86 o 
   9   8   4        1.93      -33.14     33.14 o 
  10   8   4      264.60      259.55     40.21 o 
  11   8   4        0.24        0.44     32.71 o 
  12   8   4        2.02      -13.94     43.72 o 
  13   8   4       31.33        2.65     49.27 o 
  14   8   4       52.48      117.08     60.00 o 
 -15   9   4        0.51     -114.41    114.41 o 
 -14   9   4        0.04      -51.83     56.40 o 
 -13   9   4       71.85      141.15     63.28 o 
 -12   9   4       26.90      -31.78     53.79 o 
 -11   9   4      437.18      524.36    106.28 o 
 -10   9   4       51.10       34.44     52.90 o 
  -9   9   4     1253.53     1193.88    101.29 o 
  -8   9   4       49.29        1.34    136.51 o 
  -7   9   4      918.02      869.08    109.75 o 
  -6   9   4      766.04      720.50     90.75 o 
  -5   9   4     1623.48     1656.59    121.81 o 
  -4   9   4      108.81      105.37     27.93 o 
  -3   9   4      647.25      686.31     61.05 o 
  -2   9   4     2347.35     2170.19    194.21 o 
  -1   9   4      280.29      307.79     77.46 o 
   0   9   4        0.73       46.20     35.28 o 
   1   9   4      840.67      770.15     66.46 o 
   2   9   4      139.29      146.05     60.68 o 
   3   9   4     1003.55      967.48     42.58 o 
   4   9   4      201.69      171.60     23.30 o 
   5   9   4     1099.52     1043.84     53.12 o 
   6   9   4      195.81      150.23     26.84 o 
   7   9   4      359.07      362.21     42.21 o 
   8   9   4       54.02       14.03     49.64 o 
   9   9   4      337.88      330.22     56.45 o 
  10   9   4      107.08      128.22     37.04 o 
  11   9   4      216.60      188.50     40.04 o 
  12   9   4       12.23      -21.49     45.63 o 
  13   9   4       40.33        3.45     64.34 o 
 -14  10   4      164.89      238.72     67.11 o 
 -13  10   4       90.76       74.63     61.79 o 
 -12  10   4       33.10       41.99     63.47 o 
 -11  10   4       95.63       92.48     74.91 o 
 -10  10   4      101.01       25.80     89.08 o 
  -9  10   4        0.86      -49.08     84.75 o 
  -8  10   4      364.83      409.46    142.67 o 
  -7  10   4      291.06      207.04     82.32 o 
  -6  10   4       88.51       73.16     33.29 o 
  -5  10   4      435.16      331.75     47.55 o 
  -4  10   4       59.51       83.10     38.28 o 
  -3  10   4      648.93      645.58     61.50 o 
  -2  10   4     1287.19     1155.02    115.25 o 
  -1  10   4       65.69       73.68     37.41 o 
   0  10   4      812.51      819.53    135.90 o 
   1  10   4       72.11       17.54     50.23 o 
   2  10   4      332.72      300.33     34.69 o 
   3  10   4      312.33      296.12     43.50 o 
   4  10   4       19.68      -19.04     19.04 o 
   5  10   4      155.47      148.42     25.10 o 
   6  10   4        7.21       13.35     31.64 o 
   7  10   4       28.03      -24.80     24.80 o 
   8  10   4        0.78      -38.93     38.93 o 
   9  10   4       15.16       18.43     45.17 o 
  10  10   4        0.11        0.08     34.34 o 
  11  10   4       12.83      -35.30     35.30 o 
  12  10   4       18.86      -18.17     38.16 o 
 -13  11   4      192.46      214.04     70.53 o 
 -12  11   4      237.84      337.33    104.98 o 
 -11  11   4      261.95      308.18     73.77 o 
 -10  11   4      428.67      633.42    156.95 o 
  -9  11   4       36.10       70.60     64.36 o 
  -8  11   4      120.51      142.01     64.15 o 
  -7  11   4        3.79      -50.80     50.80 o 
  -6  11   4       47.73       22.00     38.04 o 
  -5  11   4       15.43       30.72     38.83 o 
  -4  11   4      647.14      695.39     64.93 o 
  -3  11   4      898.58      855.91     80.47 o 
  -2  11   4       20.27       80.01     39.82 o 
  -1  11   4      790.13      825.40     73.88 o 
   0  11   4       22.18        8.96     40.11 o 
   1  11   4     1727.56     1779.62    113.03 o 
   2  11   4       45.74       16.53     26.14 o 
   3  11   4     1382.25     1279.80    235.50 o 
   4  11   4       47.04       74.68     35.32 o 
   5  11   4      193.20      182.86     43.47 o 
   6  11   4       38.75      -16.16     26.61 o 
   7  11   4        5.69       16.26     27.04 o 
   8  11   4        1.29       -7.04     30.72 o 
   9  11   4       13.85       55.15     43.14 o 
  10  11   4       30.37       96.48     37.34 o 
  11  11   4       80.54      143.75     42.01 o 
 -11  12   4      105.73      -12.53    125.14 o 
 -10  12   4      208.77      286.10     75.32 o 
  -9  12   4      396.13      565.65     90.21 o 
  -8  12   4       50.93       62.13     82.02 o 
  -7  12   4       82.81      -66.83     66.83 o 
  -6  12   4       26.46      111.56     85.49 o 
  -5  12   4        5.38       32.57     41.22 o 
  -4  12   4      191.43      220.67     49.45 o 
  -3  12   4      208.65      201.56     49.30 o 
  -2  12   4      309.54      342.32    106.07 o 
  -1  12   4      553.67      528.44     63.69 o 
   0  12   4      244.66      336.82     55.70 o 
   1  12   4        1.86       40.12     28.09 o 
   2  12   4      636.50      683.10     49.14 o 
   3  12   4       16.89       33.94     36.60 o 
   4  12   4      135.39      125.23     43.45 o 
   5  12   4       71.95       30.47     53.22 o 
   6  12   4       50.17       35.24     71.08 o 
   7  12   4        1.13      -25.79     39.93 o 
   8  12   4        6.56       -7.01     32.88 o 
   9  12   4       21.05       16.92     35.73 o 
  10  12   4        5.63      -12.17     34.90 o 
 -10  13   4       27.35       -1.12     64.36 o 
  -9  13   4      142.83      235.02     90.04 o 
  -8  13   4       56.86       88.54     87.59 o 
  -7  13   4      132.25       86.65     85.87 o 
  -6  13   4       22.57       18.07     78.71 o 
  -5  13   4      363.20      406.11     78.89 o 
  -4  13   4       55.94      102.96     46.37 o 
  -3  13   4      114.57       71.24     46.82 o 
  -2  13   4       34.25       18.99     42.83 o 
  -1  13   4        1.30      -13.03     29.82 o 
   0  13   4       12.86       -3.82     41.90 o 
   1  13   4        2.83       13.13     30.98 o 
   2  13   4       26.22       33.36     36.02 o 
   3  13   4        6.21      -46.10     67.46 o 
   4  13   4        6.48      -39.81     39.81 o 
   5  13   4        8.32      -14.89     51.21 o 
   6  13   4        1.86       11.46     47.28 o 
   7  13   4        1.65      -59.99     59.99 o 
   8  13   4        4.28      -45.03     45.03 o 
  -7  14   4       10.41      107.03     86.96 o 
  -6  14   4      270.17      275.03     98.60 o 
  -5  14   4       39.36      128.50     89.58 o 
  -4  14   4      208.96      205.33     53.06 o 
  -3  14   4        1.95       57.06     47.61 o 
  -2  14   4      450.19      389.62     42.61 o 
  -1  14   4       32.50      -17.08     32.32 o 
   0  14   4      624.90      614.08     50.62 o 
   1  14   4       44.81       23.02     32.83 o 
   2  14   4      199.51      197.86     64.72 o 
   3  14   4       41.89      -11.38     39.63 o 
   4  14   4      161.42      204.93     50.20 o 
   5  14   4       16.73      -42.84     42.84 o 
   6  14   4       43.62       20.07    129.72 o 
  -4  15   4       25.36       55.43     82.19 o 
  -3  15   4      203.69      226.85     55.11 o 
  -2  15   4       16.73       55.56     50.89 o 
  -1  15   4      150.93      155.37     37.16 o 
   0  15   4        0.05      -18.73     33.60 o 
   1  15   4      106.91      244.39     51.43 o 
   2  15   4        1.85      -20.54     64.29 o 
   3  15   4       54.78       43.79     56.04 o 
 -17   1   5       65.08      -42.12     79.20 o 
 -16   1   5       40.11      -69.45     69.45 o 
 -15   1   5       45.01      -16.21     69.83 o 
 -14   1   5      145.84      131.84     69.41 o 
 -13   1   5        3.94        3.07     59.42 o 
 -12   1   5      934.76     1053.72     66.20 o 
 -11   1   5      444.26      383.08     28.41 o 
 -10   1   5      310.30      311.23     24.80 o 
  -9   1   5       87.35       79.24     16.04 o 
  -8   1   5     5723.87     5745.05    154.76 o 
  -7   1   5        4.57        3.23     13.85 o 
  -6   1   5     5843.73     5937.04    157.84 o 
  -5   1   5      169.65      157.76     17.42 o 
  -4   1   5     4024.09     3934.24    124.33 o 
  -3   1   5      260.04      242.31     18.40 o 
  -2   1   5      587.76      561.45     33.24 o 
  -1   1   5       43.23       53.61     10.05 o 
   0   1   5     3049.76     3194.51    112.70 o 
   1   1   5        9.06        0.09     13.76 o 
   2   1   5     1542.40     1482.06     61.54 o 
   3   1   5      114.58      101.79     20.56 o 
   4   1   5     1307.57     1385.45     61.73 o 
   5   1   5      422.14      409.01     36.35 o 
   6   1   5      594.57      631.63     33.66 o 
   7   1   5      700.71      618.66     34.79 o 
   8   1   5      849.36      951.10     51.81 o 
   9   1   5       17.68       24.31     35.23 o 
  10   1   5      211.72      211.04     42.54 o 
  11   1   5        8.06       59.77     38.51 o 
  12   1   5       76.38       77.42     61.13 o 
  13   1   5        1.03      -15.14     42.36 o 
  14   1   5      123.41       82.22     46.29 o 
  15   1   5       19.93       40.31    121.94 o 
 -17   2   5       34.84      -50.05    109.39 o 
 -16   2   5       68.90      -11.76     88.24 o 
 -15   2   5        5.44      -45.63     65.86 o 
 -14   2   5       90.33       27.42     70.35 o 
 -13   2   5      157.62      130.12     63.28 o 
 -12   2   5      333.06      340.25     43.02 o 
 -11   2   5     2160.83     2320.94    104.23 o 
 -10   2   5     1925.81     1836.11     61.28 o 
  -9   2   5     1554.42     1756.67     69.28 o 
  -8   2   5      246.51      244.86     24.20 o 
  -7   2   5     5734.78     5843.06    156.47 o 
  -6   2   5     1190.52     1185.55     41.87 o 
  -5   2   5     3082.99     3027.30     86.07 o 
  -4   2   5     1836.57     1858.35     56.77 o 
  -3   2   5      206.28      206.69     18.71 o 
  -2   2   5     2161.54     2371.52     92.52 o 
  -1   2   5      137.43      129.72     11.25 o 
   0   2   5       82.19       81.10     11.17 o 
   1   2   5       10.12       24.30     16.24 o 
   2   2   5      178.98      201.32     34.03 o 
   3   2   5      369.08      491.84     31.86 o 
   4   2   5      303.59      308.77     28.50 o 
   5   2   5      807.35      972.94     49.89 o 
   6   2   5       90.44       75.96     18.27 o 
   7   2   5     3382.45     3664.04    134.21 o 
   8   2   5       99.90       26.71     23.40 o 
   9   2   5      254.33      315.62     41.44 o 
  10   2   5       18.89       -5.65     53.00 o 
  11   2   5      200.78      118.07     59.12 o 
  12   2   5        0.40       65.59     39.14 o 
  13   2   5       16.35       83.96     43.62 o 
  14   2   5        3.36       29.94     43.61 o 
  15   2   5       10.94       43.07     47.51 o 
 -17   3   5       51.10      -73.11     73.11 o 
 -16   3   5      125.26      -32.04     83.96 o 
 -15   3   5       75.19      -62.11     62.11 o 
 -14   3   5      617.56      555.14    116.54 o 
 -13   3   5        5.52       -2.26     56.99 o 
 -12   3   5      240.75      159.10     64.80 o 
 -11   3   5       98.52       47.36     34.44 o 
 -10   3   5      215.08      233.16     28.24 o 
  -9   3   5      394.25      342.58     28.58 o 
  -8   3   5       97.21      108.33     21.50 o 
  -7   3   5      178.89      199.56     22.24 o 
  -6   3   5      349.20      333.77     28.50 o 
  -5   3   5      358.46      338.86     25.77 o 
  -4   3   5       25.79       -2.35     14.28 o 
  -3   3   5      205.40      223.77     19.77 o 
  -2   3   5       11.27        2.53     12.34 o 
  -1   3   5      419.37      446.16     25.42 o 
   0   3   5     1396.32     1453.42     43.92 o 
   1   3   5      283.31      268.66     18.91 o 
   2   3   5      290.48      328.79     21.16 o 
   3   3   5      429.29      451.60     34.85 o 
   4   3   5      122.95      157.30     22.90 o 
   5   3   5      855.04      908.20     47.24 o 
   6   3   5      210.59      210.17     25.22 o 
   7   3   5      369.24      401.21     42.80 o 
   8   3   5       14.44        1.24     29.83 o 
   9   3   5        8.53       11.90     30.99 o 
  10   3   5        0.20      -18.35     33.50 o 
  11   3   5        1.10       14.68     40.53 o 
  12   3   5        2.96      -42.13     57.16 o 
  13   3   5       28.18       23.55     62.47 o 
  14   3   5       12.65       27.93     42.21 o 
  15   3   5        2.71       37.26     47.14 o 
 -17   4   5      109.06       82.55     78.01 o 
 -16   4   5       66.70      -12.10     69.22 o 
 -15   4   5      950.44      983.66    103.46 o 
 -14   4   5      220.47      277.49     74.12 o 
 -13   4   5     1189.08     1134.45     91.57 o 
 -12   4   5      442.38      462.44     49.69 o 
 -11   4   5      459.86      427.57     46.25 o 
 -10   4   5     1404.09     1392.89     73.95 o 
  -9   4   5     1596.61     1496.17     62.50 o 
  -8   4   5      142.96      112.47     21.88 o 
  -7   4   5      126.44      148.72     21.00 o 
  -6   4   5       75.99       82.57     18.76 o 
  -5   4   5      664.85      748.82     43.44 o 
  -4   4   5      105.21      114.51     19.76 o 
  -3   4   5     2865.35     2613.09    101.75 o 
  -2   4   5     1643.93     1567.39     56.89 o 
  -1   4   5     4753.46     4779.24    144.19 o 
   0   4   5      482.34      505.10     21.91 o 
   1   4   5     3968.43     4086.82    107.95 o 
   2   4   5       37.68       43.94     14.40 o 
   3   4   5     1981.67     1995.57     65.92 o 
   4   4   5      156.69      160.15     18.70 o 
   5   4   5     1059.87     1020.09     41.92 o 
   6   4   5       86.36       67.86     21.80 o 
   7   4   5      127.61      120.93     26.98 o 
   8   4   5      117.95      126.64     26.41 o 
   9   4   5       75.09       97.05     30.36 o 
  10   4   5       33.22       -3.90     53.61 o 
  11   4   5       52.82       52.55     42.39 o 
  12   4   5       67.81       12.66     43.15 o 
  13   4   5       44.74      -19.38     64.04 o 
  14   4   5       20.48       51.69     71.16 o 
  15   4   5       78.73      149.75     53.05 o 
 -16   5   5       84.35        9.59     69.99 o 
 -15   5   5       26.59       38.71     67.24 o 
 -14   5   5      122.45       45.99    176.60 o 
 -13   5   5       35.03      -56.44     56.44 o 
 -12   5   5      639.43      588.25     71.64 o 
 -11   5   5      260.64      246.26     42.08 o 
 -10   5   5      478.05      430.57     44.91 o 
  -9   5   5      164.76      214.97     27.23 o 
  -8   5   5      675.49      633.92     60.73 o 
  -7   5   5       59.86       79.83     25.50 o 
  -6   5   5      484.24      404.87     34.37 o 
  -5   5   5      429.97      446.60     33.90 o 
  -4   5   5      928.56      860.58     46.97 o 
  -3   5   5       15.86       12.33     17.19 o 
  -2   5   5     1228.31     1213.80     56.28 o 
  -1   5   5      343.73      336.74     26.40 o 
   0   5   5     2038.78     2006.86     76.38 o 
   1   5   5       49.04       59.21     24.86 o 
   2   5   5      996.87     1093.89     49.52 o 
   3   5   5      127.70      110.72     19.79 o 
   4   5   5      367.34      382.66     30.17 o 
   5   5   5      198.02      257.14     40.83 o 
   6   5   5      287.21      282.10     27.91 o 
   7   5   5      160.62      124.81     29.70 o 
   8   5   5      179.44      182.35     30.56 o 
   9   5   5       29.49      -13.33     26.85 o 
  10   5   5      164.42      127.15     40.61 o 
  11   5   5       59.18      -11.02     41.26 o 
  12   5   5       98.05      162.48     50.96 o 
  13   5   5       34.94       46.90     50.74 o 
  14   5   5       10.49       61.77     75.32 o 
 -16   6   5       16.42     -107.90    107.90 o 
 -15   6   5      151.67      -46.39     66.90 o 
 -14   6   5       13.05      -39.96     39.96 o 
 -13   6   5       15.19       -9.72     39.22 o 
 -12   6   5      158.04       99.39     40.08 o 
 -11   6   5       36.45        7.69     35.62 o 
 -10   6   5        1.12      -28.80     28.80 o 
  -9   6   5      125.72       96.91     30.31 o 
  -8   6   5       40.40       57.37     27.87 o 
  -7   6   5      150.67      142.91     48.85 o 
  -6   6   5      233.49      218.74     29.82 o 
  -5   6   5      647.49      598.40     41.97 o 
  -4   6   5      284.08      268.05     27.74 o 
  -3   6   5      454.34      469.24     40.56 o 
  -2   6   5      212.11      229.28     24.52 o 
  -1   6   5     2832.22     2482.93    127.79 o 
   0   6   5        5.09       60.25     30.31 o 
   1   6   5      609.18      627.23     35.41 o 
   2   6   5        8.35        4.79     23.96 o 
   3   6   5      191.82      194.34     22.66 o 
   4   6   5      119.72      141.38     23.20 o 
   5   6   5      158.61      138.50     22.62 o 
   6   6   5        0.37       -5.58     20.19 o 
   7   6   5        0.35        2.60     28.71 o 
   8   6   5       41.77       -0.38     55.94 o 
   9   6   5       30.48      -15.64     30.92 o 
  10   6   5       13.91      -29.30     29.30 o 
  11   6   5       29.74       46.00     43.34 o 
  12   6   5        2.40      -26.97     42.82 o 
  13   6   5       86.48        2.04     52.17 o 
  14   6   5       15.60       85.09     56.80 o 
 -15   7   5       58.00     -111.65    111.65 o 
 -14   7   5      599.56      542.32     60.50 o 
 -13   7   5      389.90      319.49     92.19 o 
 -12   7   5      549.79      379.99     68.41 o 
 -11   7   5      522.89      533.89     71.85 o 
 -10   7   5      189.49      171.42     55.74 o 
  -9   7   5       20.76      -43.58     43.58 o 
  -8   7   5       44.40        1.66     28.00 o 
  -7   7   5       21.34       49.31     26.85 o 
  -6   7   5      316.36      303.59     34.38 o 
  -5   7   5      282.21      337.02     33.62 o 
  -4   7   5      486.99      480.51     36.85 o 
  -3   7   5       39.35       63.11     20.93 o 
  -2   7   5     3903.40     3561.77    173.30 o 
  -1   7   5      306.51      302.93     44.80 o 
   0   7   5     2064.00     1973.36    112.28 o 
   1   7   5      251.60      251.30     24.00 o 
   2   7   5     1303.88     1312.79     59.38 o 
   3   7   5      205.93      206.18     24.49 o 
   4   7   5      530.73      478.38     34.67 o 
   5   7   5      149.74      135.66     23.54 o 
   6   7   5      132.87      132.87     26.37 o 
   7   7   5        5.76      -23.58     23.58 o 
   8   7   5      280.84      330.51     34.89 o 
   9   7   5       29.58       35.99     29.33 o 
  10   7   5       93.45      112.23     36.27 o 
  11   7   5       38.31      -35.61     40.99 o 
  12   7   5       60.69      128.10     50.27 o 
  13   7   5       48.04       67.44     53.30 o 
 -15   8   5      287.83      -18.52    139.04 o 
 -14   8   5      110.35      127.32     63.63 o 
 -13   8   5      232.01      147.81    109.24 o 
 -12   8   5      501.63      579.46     81.46 o 
 -11   8   5      122.81       86.03     90.69 o 
 -10   8   5      983.78      833.14     86.01 o 
  -9   8   5        4.46      -83.10     83.10 o 
  -8   8   5       24.05       87.13     32.67 o 
  -7   8   5        2.28       23.92     28.98 o 
  -6   8   5       20.87       28.94     26.05 o 
  -5   8   5      194.88      161.69     29.40 o 
  -4   8   5      114.01      110.80     25.04 o 
  -3   8   5      372.69      422.91     50.45 o 
  -2   8   5     1099.36     1070.22     77.86 o 
  -1   8   5      718.77      684.37     97.17 o 
   0   8   5      191.41      193.16     43.68 o 
   1   8   5     1447.16     1296.31    126.67 o 
   2   8   5       84.93       88.62     21.07 o 
   3   8   5      747.05      784.09     45.00 o 
   4   8   5       72.65       87.64     21.06 o 
   5   8   5       36.13       21.30     21.86 o 
   6   8   5        6.59        2.56     22.91 o 
   7   8   5        0.03        8.79     24.99 o 
   8   8   5        6.69      -27.06     48.83 o 
   9   8   5        4.12       -2.77     30.62 o 
  10   8   5       28.12        3.37     41.53 o 
  11   8   5        5.12       29.15     41.55 o 
  12   8   5       25.54       85.22     56.60 o 
  13   8   5        1.17       78.76     53.27 o 
 -14   9   5       22.27      -41.63     87.27 o 
 -13   9   5        6.15       62.03     59.19 o 
 -12   9   5      136.23      153.10     69.00 o 
 -11   9   5      270.93      291.14     69.86 o 
 -10   9   5      394.04      419.07    167.82 o 
  -9   9   5      169.54       58.83     88.58 o 
  -8   9   5      800.61      820.04     83.37 o 
  -7   9   5       97.53      103.57     33.58 o 
  -6   9   5      865.58      859.40     56.74 o 
  -5   9   5      175.87      168.52     67.55 o 
  -4   9   5      857.17      877.47     72.65 o 
  -3   9   5       29.48       -1.17     33.63 o 
  -2   9   5      234.09      200.55     46.78 o 
  -1   9   5        1.59      -20.98     35.68 o 
   0   9   5        2.00      -23.36     37.19 o 
   1   9   5       76.82       75.31     42.45 o 
   2   9   5       12.78       43.98     41.40 o 
   3   9   5       75.09       87.29     24.87 o 
   4   9   5       36.28       27.24     21.12 o 
   5   9   5        3.59       16.10     58.86 o 
   6   9   5      147.72      184.08     28.95 o 
   7   9   5        4.28        8.71     26.19 o 
   8   9   5      229.38      278.79     35.41 o 
   9   9   5        6.63      -23.06     39.92 o 
  10   9   5       84.57       69.04     35.76 o 
  11   9   5        0.41      -35.53     35.53 o 
  12   9   5        4.27       12.51     46.62 o 
 -13  10   5       29.66       90.26     66.98 o 
 -12  10   5        2.17      -72.79    121.80 o 
 -11  10   5       34.32      -37.48    104.22 o 
 -10  10   5       19.86      -62.34     62.34 o 
  -9  10   5      337.40      191.46    219.84 o 
  -8  10   5        1.95      -30.63     51.00 o 
  -7  10   5     1012.20     1020.07     67.20 o 
  -6  10   5       86.94       95.54     40.51 o 
  -5  10   5     1839.54     1759.59    108.01 o 
  -4  10   5      218.31      133.02     43.34 o 
  -3  10   5      335.37      369.53     55.63 o 
  -2  10   5      222.19      210.27     49.51 o 
  -1  10   5      170.39       64.99     90.50 o 
   0  10   5      140.16      191.63     49.33 o 
   1  10   5     1154.12     1006.82     82.56 o 
   2  10   5        1.51        3.29     41.77 o 
   3  10   5      219.08      114.82     36.69 o 
   4  10   5       66.63      136.28     25.76 o 
   5  10   5      280.65      284.11     67.58 o 
   6  10   5      305.19      286.38     33.44 o 
   7  10   5      147.81      112.95     30.96 o 
   8  10   5       36.85        1.58     28.85 o 
   9  10   5      111.51      121.73     48.05 o 
  10  10   5        1.04      -44.39     48.49 o 
  11  10   5       26.31      -35.78     35.78 o 
 -12  11   5        0.90       29.02    193.17 o 
 -11  11   5      145.20      150.06     76.22 o 
 -10  11   5       15.89      -61.04     92.35 o 
  -9  11   5       18.97       10.99     60.68 o 
  -8  11   5       13.66        0.96     71.94 o 
  -7  11   5       40.76      121.64     81.24 o 
  -6  11   5       47.08       50.53     43.04 o 
  -5  11   5      176.36      177.75     47.15 o 
  -4  11   5      188.28      157.02     47.79 o 
  -3  11   5       33.04      125.49     45.80 o 
  -2  11   5      268.42      256.43     51.96 o 
  -1  11   5       90.30       90.78     45.20 o 
   0  11   5       46.41       70.89     45.29 o 
   1  11   5      214.30      211.26     53.36 o 
   2  11   5       13.64        1.16     27.76 o 
   3  11   5       19.42      -11.95     63.81 o 
   4  11   5        4.42       -7.08     33.86 o 
   5  11   5        1.62      -26.61     35.36 o 
   6  11   5        1.18        1.17     27.68 o 
   7  11   5        0.28      -28.83     28.83 o 
   8  11   5       15.46        6.92     32.44 o 
   9  11   5       10.35      -33.62     33.62 o 
  10  11   5        2.68       34.13     36.95 o 
 -10  12   5        0.84       73.58     85.75 o 
  -9  12   5      396.06      590.21    117.35 o 
  -8  12   5       31.95      -10.43     81.84 o 
  -7  12   5      499.30      505.16    109.99 o 
  -6  12   5       11.46      -19.59     41.12 o 
  -5  12   5      221.41      244.56     53.16 o 
  -4  12   5       32.02       33.64     45.66 o 
  -3  12   5      156.68      240.03     54.88 o 
  -2  12   5        7.20       21.92     45.02 o 
  -1  12   5       13.78        4.43     45.06 o 
   0  12   5        6.08       52.95     46.56 o 
   1  12   5      106.55       71.14     32.63 o 
   2  12   5        4.01       -2.47     34.34 o 
   3  12   5      199.01      186.16     44.84 o 
   4  12   5       34.09       22.37     39.92 o 
   5  12   5       69.03       10.53     38.84 o 
   6  12   5       22.51      -36.02     85.01 o 
   7  12   5      100.35      107.92     73.53 o 
   8  12   5        2.05        0.55     34.35 o 
  -8  13   5      325.95      362.21    105.58 o 
  -7  13   5      124.17      161.83     89.52 o 
  -6  13   5      531.93      589.00    117.75 o 
  -5  13   5      200.28      218.68     54.33 o 
  -4  13   5      275.08      306.29     60.90 o 
  -3  13   5       86.54       69.35     49.94 o 
  -2  13   5       29.91       45.74     51.25 o 
  -1  13   5       44.14      156.33     87.24 o 
   0  13   5        3.48      -30.86     30.86 o 
   1  13   5        1.91      -29.54     29.54 o 
   2  13   5        2.29      -55.91     59.25 o 
   3  13   5       40.48       76.95     56.35 o 
   4  13   5       26.67       -3.76     67.12 o 
   5  13   5       26.47      -52.99     77.98 o 
   6  13   5      139.34       96.26     98.34 o 
  -5  14   5       46.86      168.56     92.54 o 
  -4  14   5      112.57      135.90     56.51 o 
  -3  14   5        0.35      -35.57     48.72 o 
  -2  14   5       92.05       76.72     53.14 o 
  -1  14   5        1.19      -18.90     32.25 o 
   0  14   5        1.70       -3.75     34.93 o 
   1  14   5        5.51      -53.21     53.21 o 
   2  14   5       53.26       21.85     41.72 o 
   3  14   5        0.21        8.55     42.33 o 
   4  14   5       66.37       48.83     50.22 o 
 -16   0   6     1106.12      947.83    162.96 o 
 -15   0   6       52.87      -36.32    103.66 o 
 -14   0   6      585.95      780.52    141.81 o 
 -13   0   6      271.64      274.19     96.09 o 
 -12   0   6     1669.47     1739.35    109.72 o 
 -11   0   6      112.93      122.83     32.21 o 
 -10   0   6      156.27      122.62     30.27 o 
  -9   0   6      436.81      432.55     50.25 o 
  -8   0   6     7614.50     7446.15    250.50 o 
  -7   0   6        1.11       21.99     27.43 o 
  -6   0   6      798.04      831.01     58.69 o 
  -5   0   6     1520.27     1484.90     81.67 o 
  -4   0   6     2269.54     2099.79    104.96 o 
  -3   0   6      774.82      756.79     72.57 o 
  -2   0   6     3814.52     3823.83    253.14 o 
  -1   0   6      741.24      626.42     74.56 o 
   0   0   6     1406.16     1416.77    120.84 o 
   1   0   6       57.71       39.01     22.05 o 
   2   0   6     2152.09     2173.53    230.92 o 
   3   0   6       24.37      -22.73     22.73 o 
   4   0   6      385.09      307.77     38.33 o 
   5   0   6       61.55       63.45     29.15 o 
   6   0   6      982.72      979.04    112.90 o 
   7   0   6        1.00       -8.64     28.48 o 
   8   0   6       31.44       41.27     45.70 o 
   9   0   6        6.22       33.01     50.56 o 
  10   0   6      149.09      138.64     58.93 o 
  11   0   6       43.89       70.29     58.65 o 
  12   0   6      127.94       66.66     64.23 o 
  13   0   6       12.59        2.87     62.03 o 
  14   0   6      135.74       99.86     71.79 o 
 -16   1   6        6.18      -81.66     81.66 o 
 -15   1   6      260.61      277.17     90.18 o 
 -14   1   6      147.07      165.65    164.45 o 
 -13   1   6      231.43      135.81     64.76 o 
 -12   1   6      454.94      537.58     52.96 o 
 -11   1   6        4.61        8.38     22.05 o 
 -10   1   6      349.23      354.29     26.15 o 
  -9   1   6      370.70      418.06     26.22 o 
  -8   1   6      774.50      772.88     36.71 o 
  -7   1   6      571.55      625.79     31.38 o 
  -6   1   6        2.17       -7.41     15.86 o 
  -5   1   6       58.46       82.80     17.89 o 
  -4   1   6        3.94       14.49     14.96 o 
  -3   1   6      198.92      178.91     18.68 o 
  -2   1   6       41.85       30.66     22.02 o 
  -1   1   6     1685.77     1708.98    222.75 o 
   0   1   6        5.31       14.75     26.99 o 
   1   1   6     1250.02     1492.87     91.75 o 
   2   1   6      113.01      119.72     22.98 o 
   3   1   6      458.25      464.49     34.67 o 
   4   1   6      124.41      117.85     26.27 o 
   5   1   6      233.18      225.91     59.07 o 
   6   1   6      258.17      254.37     25.28 o 
   7   1   6      111.82       70.05     34.42 o 
   8   1   6       95.73       87.01     34.68 o 
   9   1   6        2.18      -32.73     32.73 o 
  10   1   6       13.62       21.15     36.13 o 
  11   1   6        0.21       58.79     41.31 o 
  12   1   6        3.52      -39.38     71.02 o 
  13   1   6        0.23      -49.48     49.48 o 
  14   1   6        4.19      -34.28     64.81 o 
 -16   2   6       97.79      -81.72     81.72 o 
 -15   2   6       41.65      -75.71    118.90 o 
 -14   2   6        1.30      -20.88     66.96 o 
 -13   2   6        3.35       35.70     41.78 o 
 -12   2   6       76.25      165.88     41.82 o 
 -11   2   6        6.14       24.24     23.29 o 
 -10   2   6       33.45       30.87     25.40 o 
  -9   2   6       48.48       13.91     22.59 o 
  -8   2   6      712.84      733.12     35.35 o 
  -7   2   6     1398.85     1384.52     50.32 o 
  -6   2   6      696.00      755.52     34.20 o 
  -5   2   6       13.41        9.75     15.15 o 
  -4   2   6      417.01      446.42     27.31 o 
  -3   2   6        1.17        4.90     15.26 o 
  -2   2   6      116.10      124.70     21.43 o 
  -1   2   6      337.31      316.49     27.68 o 
   0   2   6      412.18      398.48     45.47 o 
   1   2   6        9.23        9.04     41.09 o 
   2   2   6      310.23      323.95     30.66 o 
   3   2   6       31.56       25.07     19.74 o 
   4   2   6      252.19      295.65     40.96 o 
   5   2   6       20.95        8.61     23.92 o 
   6   2   6      742.83      714.54     45.66 o 
   7   2   6        6.59       17.59     23.80 o 
   8   2   6       75.35      118.32     29.21 o 
   9   2   6       21.24      -13.55     48.74 o 
  10   2   6        7.42      -28.58     49.95 o 
  11   2   6        2.19       18.84     65.42 o 
  12   2   6        7.62       18.49     40.72 o 
  13   2   6        3.18       45.48     56.30 o 
  14   2   6        8.80      -27.32     43.52 o 
 -16   3   6       90.92      138.71     99.94 o 
 -15   3   6      673.37      721.28     99.83 o 
 -14   3   6      162.23      142.39     84.49 o 
 -13   3   6      592.50      565.33     63.66 o 
 -12   3   6       48.99       74.88     40.84 o 
 -11   3   6      529.03      563.47     52.26 o 
 -10   3   6       44.01       18.66     25.75 o 
  -9   3   6      863.58      908.02     59.55 o 
  -8   3   6        3.92       16.32     20.97 o 
  -7   3   6      315.10      344.34     28.40 o 
  -6   3   6        2.00        3.75     16.37 o 
  -5   3   6     2998.38     2880.24     94.51 o 
  -4   3   6       30.33       34.61     17.97 o 
  -3   3   6     1778.46     1725.58     63.77 o 
  -2   3   6       12.27       -1.54     15.61 o 
  -1   3   6     4453.29     4413.36    136.27 o 
   0   3   6        1.70       16.10     22.91 o 
   1   3   6     1039.52     1013.72     54.64 o 
   2   3   6        1.14       29.44     27.85 o 
   3   3   6      797.27      797.98     68.34 o 
   4   3   6        3.52        0.27     20.01 o 
   5   3   6      696.10      738.41     50.87 o 
   6   3   6        0.42       -6.63     21.62 o 
   7   3   6      271.10      280.35     31.41 o 
   8   3   6      141.60      147.40     34.14 o 
   9   3   6      442.33      482.66     64.83 o 
  10   3   6      139.75      172.36     65.45 o 
  11   3   6      124.79      126.02     67.18 o 
  12   3   6       18.21      -61.08     62.03 o 
  13   3   6       56.67       34.25     43.75 o 
  14   3   6        1.91      -22.24     87.57 o 
 -16   4   6        2.35      -80.53     80.53 o 
 -15   4   6       55.09      -66.16     67.98 o 
 -14   4   6       82.44      -42.36    104.93 o 
 -13   4   6      169.33      167.55     47.23 o 
 -12   4   6        0.57       -3.12     40.57 o 
 -11   4   6      546.52      541.99     52.47 o 
 -10   4   6       63.75       29.12     25.11 o 
  -9   4   6      210.65      234.77     29.30 o 
  -8   4   6       29.27       25.67     21.97 o 
  -7   4   6      128.87      109.62     23.87 o 
  -6   4   6       49.83       42.88     23.85 o 
  -5   4   6       92.92      110.05     37.22 o 
  -4   4   6       50.40       74.26     19.46 o 
  -3   4   6       91.12       77.40     18.75 o 
  -2   4   6       56.57       63.59     18.28 o 
  -1   4   6        0.80       15.95     15.56 o 
   0   4   6      222.79      189.73     29.82 o 
   1   4   6       86.31       67.22     26.07 o 
   2   4   6      138.12      122.02     27.94 o 
   3   4   6       43.95       30.05     17.09 o 
   4   4   6        2.26        6.72     20.33 o 
   5   4   6        0.64       -3.21     17.84 o 
   6   4   6       75.99      104.01     34.35 o 
   7   4   6       32.64       44.75     25.64 o 
   8   4   6      129.34      100.33     29.08 o 
   9   4   6       48.96       -5.42     57.17 o 
  10   4   6       34.27       60.98     38.60 o 
  11   4   6        0.57      -15.81     58.64 o 
  12   4   6        0.52        3.47     60.90 o 
  13   4   6        3.19      -62.03     62.90 o 
 -15   5   6        5.76       90.20     76.33 o 
 -14   5   6       41.37      101.55     71.96 o 
 -13   5   6       63.79       26.54     67.29 o 
 -12   5   6      132.93       72.39     42.70 o 
 -11   5   6      692.90      691.10     59.36 o 
 -10   5   6        7.60       13.94     34.41 o 
  -9   5   6     1441.08     1437.38     63.75 o 
  -8   5   6       34.75       41.04     37.45 o 
  -7   5   6     2182.58     2242.28     97.00 o 
  -6   5   6       37.08       26.82     26.97 o 
  -5   5   6     1749.63     1719.63     77.23 o 
  -4   5   6      231.32      263.57     28.25 o 
  -3   5   6      291.23      323.59     43.57 o 
  -2   5   6      108.95      119.33     22.22 o 
  -1   5   6       19.06       31.35     31.17 o 
   0   5   6      122.42       61.08     33.91 o 
   1   5   6       13.80      -28.22     28.22 o 
   2   5   6      309.39      254.05     52.28 o 
   3   5   6       22.27       10.44     18.97 o 
   4   5   6       51.23       64.66     22.75 o 
   5   5   6       69.82       76.68     29.03 o 
   6   5   6       33.90        7.74     21.31 o 
   7   5   6       36.17       51.33     24.98 o 
   8   5   6        4.67       11.77     33.86 o 
   9   5   6      250.09      221.26     36.01 o 
  10   5   6       11.08       84.13     41.68 o 
  11   5   6       80.24       58.74     43.82 o 
  12   5   6        4.68        0.09     67.24 o 
  13   5   6       30.25       66.20     77.07 o 
 -15   6   6       12.06      -57.15     73.97 o 
 -14   6   6        6.21      -59.33     78.98 o 
 -13   6   6        0.57       35.90     45.26 o 
 -12   6   6      216.39      164.32     48.09 o 
 -11   6   6        4.21      -35.60     35.60 o 
 -10   6   6     1024.26      980.68    114.28 o 
  -9   6   6      199.15      123.33     34.24 o 
  -8   6   6     1178.00     1226.25     68.22 o 
  -7   6   6      369.25      303.02     36.58 o 
  -6   6   6     1599.29     1757.20    107.37 o 
  -5   6   6      400.96      379.83     35.53 o 
  -4   6   6     1170.86     1117.76     59.28 o 
  -3   6   6      222.50      198.15     27.00 o 
  -2   6   6      662.47      641.88     98.89 o 
  -1   6   6      286.86      244.67     43.29 o 
   0   6   6      573.79      513.13     54.91 o 
   1   6   6      274.83      304.76     47.48 o 
   2   6   6     1067.33      879.63     80.42 o 
   3   6   6      330.44      332.46     48.78 o 
   4   6   6      667.37      659.17     64.86 o 
   5   6   6      229.42      196.50     40.96 o 
   6   6   6      597.29      611.21     51.27 o 
   7   6   6       10.90       -3.07     25.48 o 
   8   6   6      310.15      397.66     69.38 o 
   9   6   6       25.77       16.72     30.69 o 
  10   6   6       55.08      104.39     57.65 o 
  11   6   6        6.10      -20.60     41.64 o 
  12   6   6       30.64       65.33     47.16 o 
  13   6   6        8.39       -5.99     76.54 o 
 -14   7   6       39.09      -29.14    134.76 o 
 -13   7   6      130.62        9.91     89.69 o 
 -12   7   6        3.84      -39.52     58.96 o 
 -11   7   6       77.69       38.33     54.46 o 
 -10   7   6      152.96      295.34     63.10 o 
  -9   7   6       35.46       33.92     47.84 o 
  -8   7   6       10.10       10.78     28.90 o 
  -7   7   6       37.71       42.92     30.13 o 
  -6   7   6        9.95       16.39     35.25 o 
  -5   7   6       42.29       68.10     28.90 o 
  -4   7   6      210.19      292.25     47.67 o 
  -3   7   6       85.95       90.50     38.09 o 
  -2   7   6       17.68       19.86     41.05 o 
  -1   7   6        8.55      -16.25     34.59 o 
   0   7   6      214.86      227.57     45.78 o 
   1   7   6      660.84      629.51     63.81 o 
   2   7   6      188.06      260.92     49.53 o 
   3   7   6      124.08      171.84    103.22 o 
   4   7   6        4.59       56.85     27.31 o 
   5   7   6       13.20       -6.66     22.76 o 
   6   7   6       11.47       34.83     29.80 o 
   7   7   6        0.90       14.32     25.39 o 
   8   7   6        0.57       10.65     38.61 o 
   9   7   6        8.70       19.37     32.95 o 
  10   7   6       16.03       11.27     45.49 o 
  11   7   6       12.49       73.88     59.95 o 
  12   7   6        3.22       71.24     50.63 o 
 -13   8   6        5.19      -47.27    101.95 o 
 -12   8   6      273.84      192.96     70.35 o 
 -11   8   6        0.60       -9.23     93.22 o 
 -10   8   6      415.00      515.79     77.87 o 
  -9   8   6        1.00      -37.70     46.38 o 
  -8   8   6      525.27      530.02     49.76 o 
  -7   8   6       51.41       99.47     48.47 o 
  -6   8   6      172.21      161.64     32.21 o 
  -5   8   6      117.85      148.28     44.79 o 
  -4   8   6      119.98      120.14     42.15 o 
  -3   8   6      247.04      175.14     45.00 o 
  -2   8   6      734.10      591.24     61.95 o 
  -1   8   6        5.53      -37.40     37.40 o 
   0   8   6       84.44      101.85     43.41 o 
   1   8   6        0.50       30.92     42.40 o 
   2   8   6      115.37      140.08     46.43 o 
   3   8   6       18.55        2.87     66.90 o 
   4   8   6      194.81      160.66     80.16 o 
   5   8   6        1.77       -0.83     21.92 o 
   6   8   6      115.84      138.82     28.91 o 
   7   8   6        9.79      -11.19     27.82 o 
   8   8   6      176.21      218.59     33.42 o 
   9   8   6        0.50      -30.67     30.67 o 
  10   8   6       71.61       87.16     35.91 o 
  11   8   6       15.58       11.36     42.30 o 
 -13   9   6       50.78      -16.70    259.58 o 
 -12   9   6        6.46     -162.29    226.70 o 
 -11   9   6      398.00      230.03     73.05 o 
 -10   9   6        5.00      -60.10     64.72 o 
  -9   9   6      618.62      532.59     77.00 o 
  -8   9   6      227.98      213.82     56.72 o 
  -7   9   6      914.70      986.63    130.66 o 
  -6   9   6       12.70       29.84     38.89 o 
  -5   9   6      248.79      255.15     59.17 o 
  -4   9   6       55.58       14.19     43.88 o 
  -3   9   6      371.39      331.07     54.38 o 
  -2   9   6      352.96      320.98     54.97 o 
  -1   9   6      260.75      306.39     55.74 o 
   0   9   6      103.89       85.88     47.30 o 
   1   9   6      135.68      212.16     52.25 o 
   2   9   6      170.59      224.07     60.63 o 
   3   9   6      258.38      299.05     94.78 o 
   4   9   6      122.22       88.78     33.15 o 
   5   9   6      228.56      211.16     41.99 o 
   6   9   6       42.11       61.65     33.68 o 
   7   9   6      116.33       57.13     41.58 o 
   8   9   6       10.20       16.12     29.38 o 
   9   9   6        5.63       -2.77     34.29 o 
  10   9   6        0.50        5.22     36.55 o 
 -11  10   6       41.02      -85.78    103.92 o 
 -10  10   6        0.38      -51.40     60.31 o 
  -9  10   6        0.05        7.56     71.06 o 
  -8  10   6       52.13      183.34     83.24 o 
  -7  10   6      115.65       73.05     67.62 o 
  -6  10   6       27.27       -1.95     78.41 o 
  -5  10   6      303.92      248.83     51.88 o 
  -4  10   6       27.27       69.45     46.43 o 
  -3  10   6      195.61      273.89     55.31 o 
  -2  10   6       92.51       59.39     45.12 o 
  -1  10   6       88.48      158.92     51.34 o 
   0  10   6      375.54      376.87     97.61 o 
   1  10   6        0.15      -16.60     54.99 o 
   2  10   6       30.34       36.76     46.62 o 
   3  10   6       17.36       39.62     84.19 o 
   4  10   6        0.97       20.19     35.62 o 
   5  10   6       42.76       35.83     57.35 o 
   6  10   6        0.97       31.06     27.31 o 
   7  10   6        3.75      -12.44     27.45 o 
   8  10   6        0.32       15.27     32.56 o 
   9  10   6        1.72      -32.97     32.97 o 
 -10  11   6      214.64      287.49     99.19 o 
  -9  11   6      103.78      280.70     94.20 o 
  -8  11   6      100.53      115.76     85.51 o 
  -7  11   6       43.14       28.93     77.42 o 
  -6  11   6        1.55       29.90     43.52 o 
  -5  11   6       58.37       92.18     47.05 o 
  -4  11   6       43.61       33.94     44.39 o 
  -3  11   6      152.39      164.91     72.71 o 
  -2  11   6      114.20      216.73     56.12 o 
  -1  11   6      685.19      658.89     75.02 o 
   0  11   6       18.45        3.44     51.13 o 
   1  11   6      255.40      230.19     58.46 o 
   2  11   6       19.16       -2.43     75.76 o 
   3  11   6      297.43      238.55     43.05 o 
   4  11   6        0.77      -54.17     54.17 o 
   5  11   6      189.89      125.12     93.06 o 
   6  11   6        7.87      -30.76     35.72 o 
   7  11   6        4.13        5.74     36.06 o 
   8  11   6        0.25       -5.58     32.01 o 
  -8  12   6       30.73        2.00     82.54 o 
  -7  12   6       62.40       82.72     88.02 o 
  -6  12   6        0.83      -64.59     64.59 o 
  -5  12   6        5.45      -32.34     44.02 o 
  -4  12   6       48.43       86.81     52.05 o 
  -3  12   6       17.51       16.44     45.50 o 
  -2  12   6      127.02      177.95     56.65 o 
  -1  12   6       27.97       80.46     50.40 o 
   0  12   6       44.24       13.77     58.65 o 
   1  12   6       30.32       62.16     57.25 o 
   2  12   6       45.85       58.50     38.13 o 
   3  12   6       36.92       17.87     39.33 o 
   4  12   6      159.16      116.59     41.94 o 
   5  12   6        1.61      -38.41     38.41 o 
   6  12   6       39.52       16.58     96.57 o 
  -6  13   6       19.95      -80.97     80.97 o 
  -5  13   6       34.47      -10.80     49.86 o 
  -4  13   6        2.67      -53.17     53.17 o 
  -3  13   6       91.87       99.64     57.38 o 
  -2  13   6        0.71      -10.37     91.18 o 
  -1  13   6        4.46       32.97     87.53 o 
   0  13   6        2.18       50.02     55.77 o 
   1  13   6       13.71        9.08     43.61 o 
   2  13   6       68.43        7.08     41.74 o 
   3  13   6        9.88       28.10     53.26 o 
 -15   1   7        1.13      -72.47     72.47 o 
 -14   1   7      128.39      152.25     82.78 o 
 -13   1   7        2.18      -59.66     59.66 o 
 -12   1   7      452.32      509.82     47.60 o 
 -11   1   7        1.07       -7.15     25.85 o 
 -10   1   7     1058.11     1122.19     44.76 o 
  -9   1   7      125.91      125.59     22.78 o 
  -8   1   7      302.76      304.98     28.27 o 
  -7   1   7        5.32      -12.33     19.13 o 
  -6   1   7     1343.51     1434.35     53.85 o 
  -5   1   7       59.18       87.37     21.80 o 
  -4   1   7      821.21      912.89     54.03 o 
  -3   1   7        0.96        2.95     26.89 o 
  -2   1   7      253.24      355.01     49.09 o 
  -1   1   7        0.13       -8.82     34.36 o 
   0   1   7        6.19       14.11     34.44 o 
   1   1   7        2.27       38.07     35.13 o 
   2   1   7      615.09      662.28     62.33 o 
   3   1   7        2.40        3.71     36.20 o 
   4   1   7      309.19      398.56     52.73 o 
   5   1   7        1.32       -1.54     26.46 o 
   6   1   7      171.07      155.05     27.17 o 
   7   1   7        5.02       -8.42     25.51 o 
   8   1   7       75.85       83.72     37.69 o 
   9   1   7       21.44       -8.58     36.43 o 
  10   1   7      156.99      126.18     43.65 o 
  11   1   7        7.31       20.31     41.06 o 
  12   1   7       28.68       59.29     45.73 o 
  13   1   7        0.68       11.78     66.29 o 
 -15   2   7      124.90       79.85     84.54 o 
 -14   2   7       38.69       35.47     70.59 o 
 -13   2   7       15.59       -9.40     44.55 o 
 -12   2   7       29.20       28.64     50.80 o 
 -11   2   7      246.84      374.91     34.58 o 
 -10   2   7        5.76      -27.47     27.47 o 
  -9   2   7      897.79     1076.25     48.51 o 
  -8   2   7       46.80       80.33     22.90 o 
  -7   2   7      729.89      728.58     36.87 o 
  -6   2   7     1122.93     1130.72     46.45 o 
  -5   2   7     2540.63     2419.57    152.83 o 
  -4   2   7      650.57      698.17     39.57 o 
  -3   2   7     1234.41     1206.41     54.96 o 
  -2   2   7      125.97      108.22     24.69 o 
  -1   2   7      515.90      608.32     59.19 o 
   0   2   7       21.80       21.36     34.97 o 
   1   2   7      524.19      560.84     60.04 o 
   2   2   7      328.34      265.53     49.69 o 
   3   2   7      230.27      278.05     50.11 o 
   4   2   7      116.73      108.96     43.64 o 
   5   2   7      194.03      291.15     50.72 o 
   6   2   7       64.18       27.37     33.02 o 
   7   2   7      162.49      142.67     49.72 o 
   8   2   7       71.24       97.59     54.57 o 
   9   2   7      198.52      165.79     42.31 o 
  10   2   7       34.43       24.63     43.83 o 
  11   2   7       16.61       15.97     39.20 o 
  12   2   7        5.31       40.91     44.51 o 
 -15   3   7        8.50     -212.76    212.76 o 
 -14   3   7        2.83      -72.35     72.35 o 
 -13   3   7        1.06      -45.51     45.51 o 
 -12   3   7       16.37      -26.91     40.22 o 
 -11   3   7       95.07      137.08     36.44 o 
 -10   3   7        6.25      -19.04     28.02 o 
  -9   3   7       12.98       54.50     27.40 o 
  -8   3   7      305.17      337.72     33.71 o 
  -7   3   7      277.94      280.32     26.74 o 
  -6   3   7      117.44      118.18     25.45 o 
  -5   3   7      102.18       95.06     24.37 o 
  -4   3   7      423.12      368.30     30.26 o 
  -3   3   7       42.57       22.93     19.82 o 
  -2   3   7      613.34      608.55     50.31 o 
  -1   3   7        1.56       10.35     27.14 o 
   0   3   7      325.09      362.53     40.45 o 
   1   3   7       58.88       17.74     28.64 o 
   2   3   7      264.62      259.28     36.47 o 
   3   3   7       30.55       32.94     28.50 o 
   4   3   7       22.08       29.18     33.75 o 
   5   3   7        0.42      -31.41     33.39 o 
   6   3   7        0.63       81.80     39.18 o 
   7   3   7        0.34       -5.60     25.04 o 
   8   3   7        2.07      -45.26     45.26 o 
   9   3   7      259.45      304.34     64.43 o 
  10   3   7       28.80        7.99     58.12 o 
  11   3   7        1.62       40.92     64.55 o 
  12   3   7        6.22       52.13     45.64 o 
 -15   4   7      281.98      394.15    112.43 o 
 -14   4   7       32.09        8.80     50.22 o 
 -13   4   7      793.20      860.34     74.51 o 
 -12   4   7       74.23       96.60     46.00 o 
 -11   4   7      668.67      692.73     62.09 o 
 -10   4   7      114.08       94.69     31.54 o 
  -9   4   7      248.05      282.18     36.81 o 
  -8   4   7      112.92      137.62     33.13 o 
  -7   4   7      666.91      645.99     48.48 o 
  -6   4   7        5.24        7.36     26.11 o 
  -5   4   7       35.16       43.96     25.61 o 
  -4   4   7        3.26      -10.05     20.29 o 
  -3   4   7      207.92      215.95     37.74 o 
  -2   4   7       11.26        1.36     19.53 o 
  -1   4   7      494.44      533.41     45.45 o 
   0   4   7      153.15      101.23     39.72 o 
   1   4   7      475.44      524.47     50.47 o 
   2   4   7        0.03       27.61     32.58 o 
   3   4   7      492.71      482.50     59.46 o 
   4   4   7       19.27       60.42     30.70 o 
   5   4   7      302.70      302.07     84.28 o 
   6   4   7        7.82      -13.07     32.14 o 
   7   4   7      183.87      179.86     35.78 o 
   8   4   7       20.16       43.58     28.22 o 
   9   4   7      126.52      208.59     62.92 o 
  10   4   7       15.72       13.64     57.25 o 
  11   4   7       38.20       79.93     63.69 o 
  12   4   7       15.85       86.27     72.98 o 
 -14   5   7       92.69      -18.43     50.24 o 
 -13   5   7      119.70       95.05     56.55 o 
 -12   5   7       74.87       76.86     46.27 o 
 -11   5   7       50.34       13.44     40.28 o 
 -10   5   7      295.55      266.66     55.50 o 
  -9   5   7       61.70       17.25     33.43 o 
  -8   5   7      159.35      126.58     34.98 o 
  -7   5   7        2.44      -17.78     28.17 o 
  -6   5   7      325.12      299.76     35.26 o 
  -5   5   7       64.32       69.54     26.99 o 
  -4   5   7      195.75      202.44     30.14 o 
  -3   5   7        5.46       14.38     46.04 o 
  -2   5   7      331.28      329.97     49.98 o 
  -1   5   7        3.49      -33.79     33.79 o 
   0   5   7      608.73      633.05     50.00 o 
   1   5   7       32.40       36.44     40.78 o 
   2   5   7      407.22      444.32     43.73 o 
   3   5   7       19.00       84.73     31.33 o 
   4   5   7       22.82       20.59     41.33 o 
   5   5   7       22.25      -11.21     71.50 o 
   6   5   7        3.21       14.45     48.87 o 
   7   5   7       35.06      -12.07     51.87 o 
   8   5   7        3.28       35.20     29.46 o 
   9   5   7        9.25       44.73     36.28 o 
  10   5   7        7.45       -1.04     58.99 o 
  11   5   7        0.59      -39.09     63.42 o 
 -14   6   7       46.13       45.62     90.88 o 
 -13   6   7       75.59       38.51     72.99 o 
 -12   6   7        2.18      -19.88     58.71 o 
 -11   6   7        5.94      -42.23    106.25 o 
 -10   6   7        0.24      -49.64     49.64 o 
  -9   6   7       25.66       -5.35     36.50 o 
  -8   6   7      204.79      230.47     36.74 o 
  -7   6   7      156.38      133.76     33.45 o 
  -6   6   7      105.59       35.03     35.93 o 
  -5   6   7       47.79       25.79     25.92 o 
  -4   6   7      186.74      168.69     49.16 o 
  -3   6   7      178.99      192.65     47.12 o 
  -2   6   7       85.74       72.82     39.79 o 
  -1   6   7       14.47       24.20     37.75 o 
   0   6   7      188.32      209.31     59.90 o 
   1   6   7      447.72      407.21     58.36 o 
   2   6   7        0.61       20.59     37.83 o 
   3   6   7        3.91        1.58     65.72 o 
   4   6   7        0.13        4.78     63.42 o 
   5   6   7        6.77       47.17     78.71 o 
   6   6   7        4.16       -4.57     42.35 o 
   7   6   7        5.20      -26.56     32.22 o 
   8   6   7        2.57        3.97     27.95 o 
   9   6   7        0.30      -10.37     29.71 o 
  10   6   7        0.85       29.38     39.17 o 
  11   6   7       20.22       50.13     64.55 o 
 -13   7   7      128.67       51.56    128.67 o 
 -12   7   7      129.52       14.34     97.08 o 
 -11   7   7      252.37      187.27     68.99 o 
 -10   7   7       86.04       23.45     53.75 o 
  -9   7   7      226.03      193.63     40.91 o 
  -8   7   7      119.22       81.80     55.34 o 
  -7   7   7        5.37      -39.06     42.66 o 
  -6   7   7       39.62       73.43     52.74 o 
  -5   7   7        1.33       14.78     38.90 o 
  -4   7   7      768.69      693.75     67.81 o 
  -3   7   7        0.71       -1.58     40.83 o 
  -2   7   7      701.78      671.86     68.67 o 
  -1   7   7        4.07        4.24     45.96 o 
   0   7   7     1430.69     1362.79     99.26 o 
   1   7   7       47.06       58.92     57.52 o 
   2   7   7      413.92      381.76     60.32 o 
   3   7   7       27.74       22.49     44.65 o 
   4   7   7      157.91      175.24     84.06 o 
   5   7   7        4.65      -21.01     46.57 o 
   6   7   7       76.26       96.34     38.29 o 
   7   7   7        3.68      -33.65     33.65 o 
   8   7   7       21.83      -13.41     39.81 o 
   9   7   7       15.12       37.72     31.49 o 
  10   7   7       29.32       47.39     41.14 o 
 -12   8   7       25.56        6.43     65.07 o 
 -11   8   7       52.23       96.12     64.24 o 
 -10   8   7       89.11      157.46     62.06 o 
  -9   8   7       29.10       79.88     53.29 o 
  -8   8   7       68.28      111.13     37.58 o 
  -7   8   7        3.41      -37.75     37.75 o 
  -6   8   7      125.17      142.57     56.23 o 
  -5   8   7        6.61        4.54     39.71 o 
  -4   8   7       23.73       43.83     43.91 o 
  -3   8   7       86.77      147.37     49.11 o 
  -2   8   7        9.07        0.25     41.02 o 
  -1   8   7       48.28       16.08     42.91 o 
   0   8   7       96.02       32.78     45.22 o 
   1   8   7       21.17       38.94     46.22 o 
   2   8   7        0.05       14.20     46.00 o 
   3   8   7      135.59      182.79     83.70 o 
   4   8   7       48.74       48.66     80.11 o 
   5   8   7       84.59       58.77     53.31 o 
   6   8   7        6.16      -21.27     57.08 o 
   7   8   7       10.86       36.90     43.87 o 
   8   8   7        9.08       34.34     42.44 o 
   9   8   7       10.55      -31.43     43.73 o 
 -11   9   7       42.94       11.01     62.67 o 
 -10   9   7      216.48      156.25     64.44 o 
  -9   9   7      137.30      185.82     87.09 o 
  -8   9   7      232.23      181.03     52.70 o 
  -7   9   7        4.60      -18.89     43.73 o 
  -6   9   7      149.77      154.39     76.40 o 
  -5   9   7        0.45       31.26     42.51 o 
  -4   9   7       96.55       71.75    140.31 o 
  -3   9   7       76.32       70.58     48.17 o 
  -2   9   7       75.06      151.09     50.61 o 
  -1   9   7        3.07      -42.15     42.15 o 
   0   9   7       10.01       59.32     52.43 o 
   1   9   7       10.64        3.89     45.87 o 
   2   9   7        4.71      -23.51     43.92 o 
   3   9   7       10.87      105.99     88.18 o 
   4   9   7       60.19      -11.25     57.31 o 
   5   9   7        4.68      -54.14     82.23 o 
   6   9   7       54.24       55.89     53.09 o 
   7   9   7        4.48       -9.76     36.58 o 
   8   9   7       70.08      135.36     47.34 o 
  -9  10   7       61.56      -14.08     81.16 o 
  -8  10   7        8.17       23.11     83.23 o 
  -7  10   7      323.87      420.41     61.67 o 
  -6  10   7       12.11        9.94     45.37 o 
  -5  10   7      539.98      746.60    113.93 o 
  -4  10   7        5.56      -42.42     42.42 o 
  -3  10   7      354.56      398.91     64.15 o 
  -2  10   7       54.14       22.66     84.63 o 
  -1  10   7       49.12       15.81     49.48 o 
   0  10   7       39.17      -28.28     46.05 o 
   1  10   7       43.90       41.10     75.77 o 
   2  10   7        0.10      -36.31     71.41 o 
   3  10   7      185.12      261.57    106.14 o 
   4  10   7        0.85      -42.00     42.00 o 
   5  10   7       10.80      -34.70     34.70 o 
   6  10   7        4.93      -32.22     62.81 o 
   7  10   7       13.58       18.54     92.44 o 
  -8  11   7        0.42       31.27     86.61 o 
  -7  11   7        9.09      -17.68     47.17 o 
  -6  11   7        0.96      -32.91     86.83 o 
  -5  11   7        0.77       -2.07     49.34 o 
  -4  11   7       64.00       84.31     51.27 o 
  -3  11   7        4.12        3.93     57.51 o 
  -2  11   7       98.36      124.95     56.20 o 
  -1  11   7       10.34       -7.99     50.23 o 
   0  11   7       40.48      -53.27     63.38 o 
   1  11   7       21.92       34.34     50.81 o 
   2  11   7        6.18       37.01     89.14 o 
   3  11   7       45.98      -11.90     83.93 o 
   4  11   7       13.23       25.91     39.49 o 
   5  11   7       10.96       -0.62     42.09 o 
  -5  12   7      109.71      123.37     54.71 o 
  -4  12   7        3.82       -3.40     49.66 o 
  -3  12   7       26.13       28.99     54.83 o 
  -2  12   7        0.19       21.95     53.73 o 
  -1  12   7       58.30      133.66     59.58 o 
   0  12   7       37.59       78.21     57.14 o 
   1  12   7        1.19      -59.16     80.88 o 
   2  12   7       13.87      -37.48     37.48 o 
 -14   0   8      827.25      692.73    149.56 o 
 -13   0   8        4.22      -41.18     99.04 o 
 -12   0   8       28.43       -3.85     39.21 o 
 -11   0   8        8.44       26.18     38.62 o 
 -10   0   8      213.20      219.89     42.00 o 
  -9   0   8       22.25      -18.09     32.35 o 
  -8   0   8        6.13       12.90     32.27 o 
  -7   0   8       56.04       57.01     31.31 o 
  -6   0   8     1531.54     1429.89     89.45 o 
  -5   0   8       23.29       47.04     35.57 o 
  -4   0   8       45.37       32.41     54.31 o 
  -3   0   8      111.22       80.92     57.71 o 
  -2   0   8      408.87      494.78     86.58 o 
  -1   0   8        0.63       31.10     57.51 o 
   0   0   8      611.50      376.21     81.25 o 
   1   0   8       30.60       50.05     61.43 o 
   2   0   8      262.62      278.98     82.27 o 
   3   0   8      203.20      176.93     73.38 o 
   4   0   8      474.53      418.62     89.90 o 
   5   0   8        3.91       59.25     66.98 o 
   6   0   8      161.48      160.03     73.28 o 
   9   0   8        0.27       -4.60     54.82 o 
  10   0   8        8.52        5.82     56.73 o 
  11   0   8       12.02       46.22     62.99 o 
 -14   1   8       44.64      -99.79     99.79 o 
 -13   1   8      112.91      206.55     56.42 o 
 -12   1   8      211.30      278.16     38.44 o 
 -11   1   8       93.84      106.06     33.53 o 
 -10   1   8      256.44      247.16     29.84 o 
  -9   1   8       40.38       21.85     24.04 o 
  -8   1   8       86.44       70.96     25.45 o 
  -7   1   8        0.28       -2.80     23.07 o 
  -6   1   8      315.08      336.64     29.82 o 
  -5   1   8       49.33       61.89     26.14 o 
  -4   1   8       20.14      -21.34     44.04 o 
  -3   1   8      177.77      215.76     88.02 o 
  -2   1   8       12.93       -5.61     38.24 o 
  -1   1   8      115.18      120.74    100.78 o 
   0   1   8       28.76       48.08     42.33 o 
   1   1   8      200.53      202.40     51.72 o 
   2   1   8       56.00       80.08     46.42 o 
   3   1   8        3.39      -22.36     40.74 o 
   4   1   8        1.04      -26.47     43.79 o 
   5   1   8        0.47      -40.23     40.76 o 
   6   1   8        0.03       99.82     68.46 o 
   8   1   8        6.48      -41.61     41.61 o 
   9   1   8        1.48      -31.10     51.26 o 
  10   1   8       11.82      -22.55     38.64 o 
  11   1   8        5.35       -1.09     43.39 o 
 -14   2   8       31.85      -43.92    124.59 o 
 -13   2   8       29.14       90.14     60.01 o 
 -12   2   8        4.67       68.21     47.26 o 
 -11   2   8        9.24      -19.83     29.39 o 
 -10   2   8      156.33      166.05     31.34 o 
  -9   2   8       24.64       16.85     26.23 o 
  -8   2   8       60.11       89.10     26.67 o 
  -7   2   8        6.52      -11.87     22.80 o 
  -6   2   8      447.85      513.27     50.61 o 
  -5   2   8      680.85      668.27     42.89 o 
  -4   2   8      231.22      273.34     34.69 o 
  -3   2   8        1.14      -18.79     23.73 o 
  -2   2   8       49.86       76.04     33.92 o 
  -1   2   8       11.65       -7.19     41.28 o 
   0   2   8       10.79       14.64     41.76 o 
   1   2   8       10.70       66.70     44.18 o 
   2   2   8       50.53       49.12     45.19 o 
   3   2   8        3.24       76.42     45.61 o 
   4   2   8       22.48       -0.96     47.00 o 
   5   2   8       13.82       -7.29     60.21 o 
   6   2   8       31.06       -4.95     62.56 o 
   8   2   8       74.74       54.92     52.66 o 
   9   2   8        2.19       36.23     51.34 o 
  10   2   8        0.73       32.50     40.21 o 
 -13   3   8      454.71      520.85     66.62 o 
 -12   3   8       87.69      113.07     49.46 o 
 -11   3   8      345.21      371.79     53.83 o 
 -10   3   8        3.41       18.56     32.29 o 
  -9   3   8      269.67      331.09     39.20 o 
  -8   3   8        0.32      -30.14     48.22 o 
  -7   3   8      530.20      519.41     41.00 o 
  -6   3   8       10.57       32.46     27.65 o 
  -5   3   8      202.69      258.12     34.90 o 
  -4   3   8       44.35       49.79     30.12 o 
  -3   3   8     1361.36     1430.32     63.64 o 
  -2   3   8       62.85       39.09     43.98 o 
  -1   3   8      615.81      545.78     49.67 o 
   0   3   8       39.16       19.63     33.26 o 
   1   3   8      626.47      587.55     55.91 o 
   2   3   8       14.61      -28.04     31.16 o 
   3   3   8       92.05       81.99     39.15 o 
   4   3   8        5.48      -31.27     31.27 o 
   5   3   8       73.06       32.15     65.43 o 
   6   3   8       11.25        7.99     66.29 o 
   7   3   8       55.86      -71.16     71.16 o 
  10   3   8       42.28      -28.76     51.35 o 
 -13   4   8       19.65       47.21     53.81 o 
 -12   4   8        0.66        4.88     47.76 o 
 -11   4   8        8.35       67.10     44.61 o 
 -10   4   8       42.71       50.55     38.63 o 
  -9   4   8       56.99       58.76     36.53 o 
  -8   4   8        0.20       -2.36     31.64 o 
  -7   4   8        6.30       48.45     31.84 o 
  -6   4   8        2.31       -2.71     29.60 o 
  -5   4   8       81.21       78.88     26.09 o 
  -4   4   8      126.86      129.10     30.11 o 
  -3   4   8       77.49      108.34     37.97 o 
  -2   4   8        0.98        9.48     33.46 o 
  -1   4   8      124.07       64.55     36.65 o 
   0   4   8        2.59        0.31     33.86 o 
   1   4   8      177.48      189.01     39.96 o 
   2   4   8       49.19       52.36     34.83 o 
   3   4   8        0.38       30.82     34.68 o 
   4   4   8       43.35       32.66     39.40 o 
   5   4   8       12.62       93.22     77.93 o 
   6   4   8        5.31      -27.44     60.51 o 
   7   4   8        1.13      -67.94     67.94 o 
 -12   5   8        1.71      -46.58     58.00 o 
 -11   5   8       71.69       92.98     73.04 o 
 -10   5   8       58.02       69.00     38.32 o 
  -9   5   8      165.13      193.87    106.67 o 
  -8   5   8        3.54       45.84     34.13 o 
  -7   5   8      152.16      174.19     46.16 o 
  -6   5   8        0.62       22.80     30.58 o 
  -5   5   8       33.40       31.06     50.09 o 
  -4   5   8       45.70       15.44     80.59 o 
  -3   5   8       73.60       50.14     44.16 o 
  -2   5   8      138.50      124.79     48.86 o 
  -1   5   8       23.67       -3.52     44.63 o 
   0   5   8       84.27       97.05     36.99 o 
   1   5   8       24.63       71.21     36.16 o 
   2   5   8      139.90      173.37     40.35 o 
   3   5   8      136.91      172.96     40.28 o 
   4   5   8        5.32       -6.26     76.62 o 
   5   5   8       71.35      -69.86     69.86 o 
   6   5   8        6.85        3.77     37.21 o 
   7   5   8       30.45       -9.81     38.46 o 
   8   5   8        1.55       20.24     39.47 o 
 -12   6   8       75.81       98.47     66.84 o 
 -11   6   8        0.56       -3.21     56.81 o 
 -10   6   8      521.07      510.37     91.33 o 
  -9   6   8        6.03       -4.74     35.98 o 
  -8   6   8      746.89      687.14     55.43 o 
  -7   6   8        1.19       49.06     37.08 o 
  -6   6   8      633.11      494.43     81.50 o 
  -5   6   8      142.70      123.83     98.70 o 
  -4   6   8      475.17      460.94     65.41 o 
  -3   6   8        7.38       -5.95     46.57 o 
  -2   6   8      145.32      288.70     66.49 o 
  -1   6   8        5.55       29.99     46.40 o 
   0   6   8      130.38      183.41     85.31 o 
   1   6   8       10.30      -43.88     43.88 o 
   2   6   8       94.67       68.26     47.98 o 
   3   6   8      340.84      304.96     59.56 o 
   4   6   8      114.13      134.27     89.26 o 
   5   6   8       91.28      151.47     91.77 o 
   6   6   8       44.76       67.05     38.32 o 
   7   6   8       15.66       35.08     35.94 o 
   8   6   8       34.53       94.53     43.98 o 
   9   6   8        0.07      -36.31     48.39 o 
 -11   7   8       74.64       51.03     62.78 o 
 -10   7   8        1.79      -46.20     54.34 o 
  -9   7   8       39.29       52.40     40.76 o 
  -8   7   8       30.19       40.87     46.37 o 
  -7   7   8        3.24      -41.31     41.31 o 
  -6   7   8        0.70       31.75     43.04 o 
  -5   7   8        0.31       85.90     48.24 o 
  -4   7   8       10.39      -28.80     47.44 o 
  -3   7   8        2.48      -34.45     61.16 o 
  -2   7   8       24.57       81.20     47.92 o 
  -1   7   8       34.50       74.98     48.44 o 
   0   7   8        2.70       70.47     48.47 o 
   1   7   8        1.16      -17.22     45.44 o 
   2   7   8       61.53       31.20     48.68 o 
   3   7   8       64.27       58.74     84.29 o 
   4   7   8       92.53       96.90     90.64 o 
   5   7   8        0.02      -14.07     84.18 o 
   6   7   8        0.22      -35.79     35.79 o 
   7   7   8        0.27       -6.29     36.73 o 
   8   7   8        0.90       35.39     44.04 o 
 -10   8   8      104.98       51.01     83.95 o 
  -9   8   8       11.39       -4.69     77.15 o 
  -8   8   8      133.68      132.57     50.68 o 
  -7   8   8        5.06       -2.25     53.69 o 
  -6   8   8      120.77      109.16     49.02 o 
  -5   8   8        2.76       67.67     47.61 o 
  -4   8   8       92.91      144.00     53.97 o 
  -3   8   8        1.52       -1.57     46.96 o 
  -2   8   8      111.20      122.36     62.01 o 
  -1   8   8        2.23       30.64     49.84 o 
   0   8   8      270.82      359.03    163.96 o 
   1   8   8       17.78       79.45     54.98 o 
   2   8   8        7.44       34.02     52.16 o 
   3   8   8        3.36        0.52     81.40 o 
   4   8   8       29.21      -79.58     79.58 o 
   5   8   8        8.03      -37.23     37.23 o 
   6   8   8       21.55       37.80     41.59 o 
   7   8   8        0.12      -12.03     49.39 o 
  -8   9   8        6.85      -32.13     45.66 o 
  -7   9   8      102.89      174.54     55.54 o 
  -6   9   8      123.25       97.81     51.23 o 
  -5   9   8      133.19      275.91     58.70 o 
  -4   9   8        0.53       21.39     48.02 o 
  -3   9   8        4.05      -46.43     48.83 o 
  -2   9   8        6.60       53.94     54.95 o 
  -1   9   8       43.55       45.54     52.87 o 
   0   9   8       27.39        8.54     53.14 o 
   1   9   8      109.18      116.31     55.50 o 
   2   9   8       27.06       39.88     88.53 o 
   3   9   8       52.88      -32.15     82.37 o 
   4   9   8       24.24       58.99     93.40 o 
   5   9   8       46.31       39.43     41.62 o 
  -6  10   8       14.47      -27.18     49.57 o 
  -5  10   8       32.03       87.81     56.49 o 
  -4  10   8        0.47       23.22     56.56 o 
  -3  10   8       10.37       59.52     55.63 o 
  -2  10   8       14.47       62.97     54.71 o 
  -1  10   8        0.16       57.53     56.54 o 
   0  10   8       12.27       27.47     55.47 o 
   1  10   8        1.52      -23.09     50.16 o 
   2  10   8       67.38      -40.75     92.11 o 
   3  10   8        2.99      -52.13     96.52 o 
 -11   1   9        1.28      -11.46     33.77 o 
 -10   1   9      133.19      222.17     46.12 o 
  -9   1   9       44.42       34.50     27.55 o 
  -8   1   9      242.51      287.32     39.67 o 
  -7   1   9      101.98      140.35     35.27 o 
  -6   1   9       51.80       81.98     32.04 o 
  -5   1   9       31.64       50.38     38.18 o 
  -4   1   9      180.03      148.75     49.03 o 
  -3   1   9        0.10       -8.09     43.98 o 
  -2   1   9      232.87      237.88     77.30 o 
  -1   1   9       15.77       71.64     51.45 o 
   0   1   9      106.72      140.26     56.61 o 
   1   1   9        3.23        5.19     49.22 o 
   2   1   9       25.28       57.84     52.05 o 
   3   1   9        1.07      -50.55     50.55 o 
   4   1   9      221.97      197.77     60.09 o 
   5   1   9        1.78        0.00     49.51 o 
 -11   2   9      193.60      261.89     39.02 o 
 -10   2   9       18.21       50.48     33.06 o 
  -9   2   9      271.16      334.01     38.66 o 
  -8   2   9       16.53       48.27     33.18 o 
  -7   2   9      199.27      238.91     36.15 o 
  -6   2   9       43.74       32.22     31.65 o 
  -5   2   9      151.70      159.28     42.96 o 
  -4   2   9       40.85       71.77     45.28 o 
  -3   2   9      405.05      353.51     48.99 o 
  -2   2   9       14.42      -15.33     36.68 o 
  -1   2   9       42.03       85.14     40.25 o 
   0   2   9       53.26       89.66     51.67 o 
   1   2   9       16.70       75.79     55.45 o 
   2   2   9       19.53       61.29     53.72 o 
   3   2   9        7.71        6.34     52.27 o 
   4   2   9       21.32       58.53     56.26 o 
   5   2   9        1.55       10.08     77.49 o 
   6   2   9        5.84       15.29     76.89 o 
 -11   3   9        3.16      -17.52     33.60 o 
 -10   3   9       12.05       33.86     42.45 o 
  -9   3   9        3.36       42.79     40.97 o 
  -8   3   9        1.31      -17.93     36.28 o 
  -7   3   9       55.10       57.13     32.19 o 
  -6   3   9       36.75      -14.65     29.10 o 
  -5   3   9        2.55      -21.11     28.55 o 
  -4   3   9      109.62       48.43     40.41 o 
  -3   3   9      247.43      258.53     46.89 o 
  -2   3   9      108.19      148.47     43.07 o 
  -1   3   9       83.57       46.13     41.56 o 
   0   3   9        8.14       21.42     38.04 o 
   1   3   9        4.25      -19.71     37.59 o 
   2   3   9        0.48      -18.63     37.29 o 
   3   3   9       15.36       34.97     43.08 o 
   4   3   9        7.73       52.01     39.01 o 
   5   3   9       32.54       89.06     89.14 o 
   6   3   9        0.75       33.27     86.61 o 
 -10   4   9        2.79      -26.56     45.33 o 
  -9   4   9      138.55      179.67     60.74 o 
  -8   4   9       17.08        6.63     41.33 o 
  -7   4   9      104.36      128.56     39.90 o 
  -6   4   9        8.38       67.17     48.90 o 
  -5   4   9      194.12      183.84     46.47 o 
  -4   4   9       18.85       56.21     40.44 o 
  -3   4   9       27.07       14.51     40.77 o 
  -2   4   9       91.70       74.00     54.04 o 
  -1   4   9       82.27       67.66     41.08 o 
   0   4   9        2.16       11.88     37.96 o 
   1   4   9       72.72       91.06     52.70 o 
   2   4   9        5.01       21.95     39.82 o 
   3   4   9       58.83       44.72     40.57 o 
   4   4   9        0.05      -78.62     78.62 o 
   5   4   9       83.49       63.09     93.07 o 
   6   4   9        6.08      -41.44     82.88 o 
   7   4   9       41.19       28.85     97.40 o 
 -10   5   9       19.85      -20.62     65.19 o 
  -9   5   9       44.29        0.88     51.36 o 
  -8   5   9       53.15       86.79     40.52 o 
  -7   5   9       13.80       72.62     50.93 o 
  -6   5   9       32.76       20.17     52.06 o 
  -5   5   9       14.18       34.60     51.26 o 
  -4   5   9       91.87      141.39     69.13 o 
  -3   5   9       46.45       51.31     49.83 o 
  -2   5   9       42.07      135.30     54.94 o 
  -1   5   9        0.01      -36.56     46.91 o 
   0   5   9      110.45      134.88     44.46 o 
   1   5   9        0.52      -27.97     37.08 o 
   2   5   9      230.58      280.52     57.37 o 
   3   5   9        0.11        5.39     38.83 o 
   4   5   9       66.15      148.15    100.80 o 
   5   5   9        8.26       43.26     86.88 o 
   6   5   9        3.19      -45.53     71.32 o 
  -9   6   9        0.21       19.36     48.25 o 
  -8   6   9        0.47      -58.86     75.58 o 
  -7   6   9        4.49        7.88     51.25 o 
  -6   6   9       17.00       29.01     48.58 o 
  -5   6   9       76.22       70.71     59.31 o 
  -4   6   9        4.80       25.86     47.45 o 
  -3   6   9       10.61      -25.93     50.28 o 
  -2   6   9        0.04      -49.88     50.30 o 
  -1   6   9       80.37      117.03     55.93 o 
   0   6   9        1.20      -14.12     53.03 o 
   1   6   9       36.71       -9.74     52.43 o 
   2   6   9       32.38      -18.01     61.69 o 
   3   6   9      177.31      169.16     96.49 o 
   4   6   9        9.78      -13.64     94.78 o 
   5   6   9        1.79      -86.09     86.09 o 
  -8   7   9       57.51       39.61     53.74 o 
  -7   7   9        0.23      -48.36     48.36 o 
  -6   7   9       92.69      122.31     95.03 o 
  -5   7   9       19.14       70.34     61.51 o 
  -4   7   9       26.27       52.87     51.69 o 
  -3   7   9       10.44      -23.31     51.62 o 
  -2   7   9      122.10      127.73     68.14 o 
  -1   7   9        0.89      -50.90     50.90 o 
   0   7   9       40.51      107.12     57.46 o 
   1   7   9        0.00      -16.01     51.71 o 
   2   7   9       64.88       76.26     58.16 o 
   3   7   9        2.93        3.13     95.22 o 
   4   7   9        3.88        4.69     90.87 o 
  -6   8   9       22.52       60.64     53.65 o 
  -5   8   9       12.17       80.26     57.19 o 
  -4   8   9        8.67      -16.76     51.62 o 
  -3   8   9       30.37       88.70     60.44 o 
  -2   8   9        9.17       -8.44     53.32 o 
  -1   8   9       44.04       28.11     68.03 o 
   0   8   9        1.16       34.30     55.01 o 
   1   8   9        9.79       -1.00     52.97 o 
   2   8   9       10.71       66.46     92.35 o 
  -8   0  10       86.09       34.59     49.93 o 
  -7   0  10        0.53       35.04     51.48 o 
  -6   0  10       77.24      140.28     53.64 o 
  -5   0  10       35.20       26.07     72.29 o 
  -4   0  10      400.68      530.12    112.04 o 
  -3   0  10        1.08      -24.32     73.15 o 
  -2   0  10       36.12       58.65     83.41 o 
  -1   0  10       15.45      130.32     86.97 o 
   0   0  10      146.38       15.47     76.23 o 
   1   0  10       29.42       -6.86     80.71 o 
   2   0  10      113.93      138.27     90.47 o 
   3   0  10        5.47      -43.87     74.89 o 
   4   0  10       59.12      -76.90     76.90 o 
  -8   1  10        3.09       -3.03     31.86 o 
  -7   1  10        3.40      -21.71     40.94 o 
  -6   1  10        0.72       15.11     41.16 o 
  -5   1  10        0.28       -6.80     41.10 o 
  -4   1  10       74.07       28.92     41.67 o 
  -3   1  10       11.72       47.35     42.52 o 
  -2   1  10        1.54      -48.06     48.06 o 
  -1   1  10        7.12        4.77     53.62 o 
   0   1  10        6.22       18.61     57.79 o 
   1   1  10        1.03       25.25     60.67 o 
   2   1  10        8.80       58.67     62.60 o 
   3   1  10        0.91       65.87     60.57 o 
   4   1  10        0.27       40.99     62.21 o 
  -8   2  10       54.45       50.92     37.76 o 
  -7   2  10        3.68        9.01     35.22 o 
  -6   2  10       18.29       28.95     43.49 o 
  -5   2  10        5.37        1.24     40.47 o 
  -4   2  10      119.46       69.46     44.58 o 
  -3   2  10      132.04      100.59     48.23 o 
  -2   2  10       30.40       32.62     58.68 o 
  -1   2  10        1.14      -32.93     42.73 o 
   0   2  10        0.49        3.85     41.99 o 
   1   2  10        0.12      -62.27     62.27 o 
   2   2  10        0.32      -40.50     40.50 o 
   3   2  10        3.94      -22.30     52.37 o 
   4   2  10        0.77      -28.49     42.64 o 
  -7   3  10       21.46       15.15     36.28 o 
  -6   3  10        5.57      -29.96     43.54 o 
  -5   3  10       48.54       80.11     45.66 o 
  -4   3  10        1.98       69.22     44.68 o 
  -3   3  10        6.31       27.76     45.20 o 
  -2   3  10       18.06       46.57     44.66 o 
  -1   3  10      180.50      299.96     54.91 o 
   0   3  10        9.90      -19.69     43.71 o 
   1   3  10       59.24       82.71     53.64 o 
   2   3  10        3.76       20.14     55.26 o 
   3   3  10       35.54       97.42     79.78 o 
  -6   4  10       42.38       83.50     55.12 o 
  -5   4  10        5.74      -20.60     53.07 o 
  -4   4  10       18.24        3.36     69.02 o 
  -3   4  10       16.60        0.18     43.69 o 
  -2   4  10        4.55      -41.95     41.95 o 
  -1   4  10       36.69       65.60     48.86 o 
   0   4  10       14.27       54.16     47.99 o 
   1   4  10       10.74       34.89     47.94 o 
   2   4  10        6.56       12.96     44.11 o 
  -5   5  10       40.74       22.56     58.46 o 
  -4   5  10        0.05      -33.63     54.48 o 
  -3   5  10        2.52      -33.51     56.67 o 
  -2   5  10        2.82      -39.00     55.63 o 
  -1   5  10       54.26      117.46     63.59 o 
   0   5  10        4.76       12.96     69.15 o 
   1   5  10       41.41      -19.30     92.58 o 
                                                 
